# Supplementary material for: RAS Mediates BET Inhibitor-Endued Repression of Lymphoma Migration and Prognosticates a Novel Proteomics-Based Subgroup of DLBCL through Its Negative Regulator IQGAP3
Source: Cancers (Basel). 2021 Oct 7;13(19):5024. doi: 10.3390/cancers13195024 (PMC8508075; doi:10.3390/cancers13195024)
Supplement: Supplementary file 1 [file cancers-13-05024-s001.zip]

Archive with 3 entries (3 files):
- cancers 1388839 Figure S6 original western blot.pptx
- cancers 1388839 supplementary figure S1-S5.pdf
- cancers 1388839 supplementary table.xlsx
