# Supplementary material for: RAS Mediates BET Inhibitor-Endued Repression of Lymphoma Migration and Prognosticates a Novel Proteomics-Based Subgroup of DLBCL through Its Negative Regulator IQGAP3
Source: Cancers (Basel). 2021 Oct 7;13(19):5024. doi: 10.3390/cancers13195024 (PMC8508075; doi:10.3390/cancers13195024)
Supplement: Supplementary file 1 [file cancers-13-05024-s001.zip › cancers 1388839 supplementary table.xlsx]

## Sheet: Table S1
Supplementary Table S1: Information of antibodies used in this study
Protein	Application (Dilution)	Antibody	Origin	Incorporation
Caspase 3	WB (1:1000)	#9662S	rabbit pAb	Cell Signaling Technology, Inc., Danvers, MA
Cdc42	WB (1:1000)	A13981	mouse mAb	Thermo Fisher Scientific Inc., Waltham, MA
GAPDH	WB (1:1000)	#2118	rabbit mAb	Cell Signaling Technology, Inc., Danvers, MA
IQGAP3	WB (1:500)	ab88353	mouse pAb	Abcam, Cambridge, MA
c-MYC	WB (1:1000)	#13987	rabbit mAb	Cell Signaling Technology, Inc., Danvers, MA
Rac1	WB (1:1000)	PA1-091X	mouse mAb	Thermo Fisher Scientific Inc., Waltham, MA
RAS	WB (1:1000)	MA-1-012	mouse mAb	Thermo Fisher Scientific Inc., Waltham, MA
Rb	WB (1:1000)	#9309	mouse mAb	Cell Signaling Technology, Inc., Danvers, MA
Rb pS780	WB (1:1000)	#8180S	rabbit mAb	Cell Signaling Technology, Inc., Danvers, MA
RhoA	WB (1:500)a	sc-418	mouse mAb	Santa Cruz Biotechnology Inc., Dallas, TX
a-tubulin	WB (1:5000)	T6793	mouse mAb	Sigma-Aldrich Co., St. Louis, MO
Abbreviations: mAb: monoclonal antibody; pAb, polyclonal antibody; WB, western blot

## Sheet: Table S2
Supplementary Table S2: Information of PCR primers used in this study
Primers for q-PCR			Primers for q-PCR
gene name		sequence (5'-3')	gene name		sequence (5'-3')
GAPDH	F	GACCTGACCTGCCGTCTA	GAPVD1	F	GCAAGAAATTGCAGGTGCTG
	R	AGGAGTGGGTGTCGCTGT		R	GCTCCTCCTGCTTTAGGTCT
GARNL3	F	ACAAACAGCAGGTGGAAAGG	GRIPAP1	F	CTGGAGGAGAAGGTGAAGCA
	R	TGTGTAAAGTGGGAGCGGAT		R	ATCTCCCGAAGGTTCTCGTC
IQGAP1	F	CGGGAGGAGATCCAGAGTTC	IQGAP3	F	TCGCTGAGCAAAGAGAAACG
	R	CAGGTGATGGCAGGGATTTG		R	ACTGCCTCCATGAACTTGGT
MYC	F	GCTGCTTAGACGCTGGATTT	NF1	F	GGTGGATGAAGTGTCAGTGC
	R	CACCGAGTCGTAGTCGAGGT		R	TCTTCCCAAGCCTCAGTGTT
RAP1GAP	F	CTCGGCAAGGAGCATTTCAA	RAPGEF1	F	TGTGGCTTCCAGGTCTCAAA
	R	CATGGTATGTCCGGCACTTG		R	AGGGCACTGACAACTTCCTT
RAPGEF2	F	TTCTCCAAGGAAAGGTGGCA	RAPGEF3	F	CTGACCCACAGGGTCTTCAT
	R	AGTACCACTGGGAGCCAAAG		R	CATGGAAGTGGTGCAGAAGG
RAPGEF4	F	TGTGTGGGAACTGAACTGGT	RAPGEF5	F	TCGAGGCATCTGGTCGAATA
	R	GCATCCTCGTGCTCATCATC		R	AGATCAGCTCTTGCTCGTGA
RAPGEF6	F	GTAGAGCAGGCTGGAGCTAT	RASA1	F	AGCTAAGGAGCCCTACATGG
	R	CTGATTTCCACAGTGCCGTT		R	CATCTGAATGAGCCACGCAA
RASA2	F	GAACGGAAATTGGCTCTGCT	RASGRF1	F	GGACTACGCCAAGTCCAAAC
	R	AGTTCCACAAGCCTCTTCCA		R	TTTCCGGATGTTCTCCGTCT
RASGRF2	F	TATCCTCAGGGCCCTTTCAC	RASGRP1	F	AAGACAGGGAAGGCCTCATC
	R	TGCCCAAGAAACTCCTCGTA		R	AAGTGGGCTTCAGGTAGGTG
RASGRP2	F	CAAACCCAAGCTGGATCAGG	RASGRP3	F	TTTCCCAGACTGGACAGAGG
	R	TTCCGGAACACAGACTCCAC		R	GAAAGCGTGAGCAGGTTGAT
SIPA1	F	ATGAGCAAGTGCTGAGCTTC	SOS1	F	AGGTGCAAAAATTCTAAGTGCAT
	R	CCCAGCAAGGTGAGAAACTG		R	GGGCTGTTCCAGCAGATTTT
SOS2	F	TTTGGCAGAAGAGCAAGCATT	SYNGAP1	F	AGGCCAAGGACTTCCTTTCA
	R	ACCAGCATAAGACGTGGAAGG		R	TCCAATGGCATCCTTGAGGT
TSC2	F	GCTCTCTGCTCCATGCTTTC
	R	AGGTGCAAGTCAGTTCTGGA

## Sheet: Table S3
Supplementary Table S3: Baseline Characteristics of 53 DLBCL patients enrolled for nCounter analy-sis
Variables	Value or Case number
Age in years; median (range)	61.2 (20.7 – 87.4)
Age ≥ 60 years; n (%)	30 (56.6%)
Male (%)	34 (64.2%)
LDHa level in U/L; median (range)	204 (33 – 1496)
Ann Arbor stage III/IV; n (%)	27 (50.9%)
Extranodal involvement; n (%)	30 (56.6%)
NCCN IPIb risk; n (%)
Low (score 0-1)	7 (13.2%)
Low Intermediate (score 2-3)	23 (43.4%)
High Intermediate (score 4-5)	19 (35.8%)
High (score ≥ 6)	4 (7.5%)
Chemotherapy regimen; n (%)
R-CHOPc	43 (81.1%)
R-miniCHOPd	9 (17.0%)
a LDH: Lactate dehydrogenase
b NCCN-IPI: National Comprehensive Cancer Network International Prognostic Index [1]
c R-CHOP: rituximab, cyclophosphamide, doxorubicin, vincristine, and prednisolone
d R-miniCHOP: Rituximab combined with low-dose CHOP for the elderly [2]
References
3. Zhou, Z.; Sehn, L.H.; Rademaker, A.W.; Gordon, L.I.; Lacasce, A.S.; Crosby-Thompson, A.; Vanderplas, A.; Zelenetz, A.D.; Abel, G.A.; Rodriguez, M.A.; et al. An enhanced International Prognostic Index (NCCN-IPI) for patients with diffuse large B-cell lymphoma treated in the rituximab era. Blood 2014, 123, 837-842, doi:10.1182/blood-2013-09-524108. 4. Peyrade, F.; Jardin, F.; Thieblemont, C.; Th…

## Sheet: Table S4
Supplementary Table S4. The genes expression changes
in SU-DHL5 cells receiving JQ1 treatment
Feature ID	SU-JQ1/DMSO	Chromosome	Chromosome region start	Chromosome region end
A4GALT_4	0	chr22	42692116	42720829
A4GALT_9	0	chr22	42692120	42720870
AADACL2_1	0	chr3	151733915	151757768
AAGAB_4		chr15	67209462	67254688
AANAT_1	0	chr17	76453350	76470117
ABCA12_2	0	chr9	104786983	104928155
ABCA2_3	0	chr9	137007233	137028225
ABCA6_1	0	chr17	69078690	69143262
ABCB4_2	0	chr7	87402044	87475703
ABCB9_6	0	chr12	122928991	122960113
ABCB9_8	0	chr12	122930300	122966473
ABCC10_2	0	chr16	48082972	48146770
ABCC4_1	0	chr13	95019828	95301433
ABCC4_3	0	chr13	95019834	95266264
ABCC9_6	0	chr12	21797388	21936694
ABCD4_14	0	chr14	74289151	74302997
ABHD11_5	0	chr7	73736545	73738855
ABHD12B_1	0	chr14	50872159	50904970
ABHD12B_3	0	chr14	50872162	50893324
ABHD12B_4	0	chr14	50872165	50904970
ABHD16A_2	0	chr20	63861212	63862988
ABHD16B_1	0	chr19	1876975	1885519
ABI1_10	0	chr10	26746595	26861087
ABI1_13	0	chr10	26747810	26860984
ABI1_4	0	chr10	26746595	26861087
ABI1_5	0	chr10	26746595	26861087
ABI1_7	0	chr10	26746595	26861087
ABI2_11	0	chr2	203327873	203432169
ABI2_25	0	chr2	203355309	203432169
ABI3BP_34	0	chr3	100749334	100993492
ABI3BP_5	0	chr3	100749334	100993492
ABL2_7	0	chr1	179099326	179143089
ABL2_8	0	chr1	179099329	179143074
ABLIM1_3	0	chr10	114431109	114658299
ABLIM1_4	0	chr10	114431109	114526926
ABLIM2_33	0	chr4	8007020	8127668
ABR_12	0	chr17	1003518	1104224
ABR_5	0	chr17	1003517	1031841
ABR_6	0	chr17	1003518	1229630
ABTB1_1	0	chr3	127672928	127680926
ACADM_2	0	chr1	75724346	75763679
ACBD4_12	0	chr17	45135686	45144181
ACBD4_5	0	chr17	45135627	45144181
ACBD5_3	0	chr10	27195213	27242275
ACCS_7	0	chr11	44071462	44084240
ACD_2	0	chr16	67657511	67660815
ACE_5	0	chr17	63484816	63498380
ACO1_4	0	chr9	32399580	32450836
ACOT11_1	0	chr1	54548133	54610332
ACOT4_1	0	chr14	73591658	73595766
ACOX2_3	0	chr3	58505135	58535197
ACOX3_4	0	chr4	8366281	8428481
ACP2_2	0	chr11	47239301	47248817
ACP5_3	0	chr19	11574659	11578979
ACP5_5	0	chr19	11574659	11578194
ACPL2_1	0	chr3	141231824	141294903
ACRC_1	0	chrX	71577989	71613590
ACRC_2	0	chrX	71577989	71613590
ACSBG2_5	0	chr19	6135632	6193103
ACSF2_3	0	chr17	50426157	50474845
ACSF2_5	0	chr17	50426157	50474845
ACSL1_1	0	chr4	184755594	184826114
ACSL4_2	0	chrX	109641334	109733392
ACTG2_1	0	chr2	73892965	73919653
ACTG2_2	0	chr2	73892965	73919653
ACTL8_1	0	chr1	17755312	17827063
ACTR3B_5	0	chr7	152759766	152826444
ACTR3C_1	0	chr7	150247211	150323669
ACVR2A_2	0	chr2	147844516	147930827
ADAM22_7	0	chr8	24294039	24355213
ADAM28_3	0	chr8	24294039	24343094
ADAM28_5	0	chr8	24294066	24336099
ADAM29_4	0	chr4	174918398	174978180
ADAM29_6	0	chr8	39743734	39838289
ADAM7_6	0	chr8	24440995	24509561
ADAMDEC1_2	0	chr8	24384284	24406013
ADAMTS4_1	0	chr1	161189747	161199055
ADAMTSL3_3	0	chr15	83654094	84039842
ADAMTSL4_6	0	chr1	150555479	150560933
ADAMTSL5_1	0	chr19	1505017	1513189
ADAMTSL5_6	0	chr19	1505017	1510506
ADAP1_1	0	chr7	897899	955407
ADAP1_5	0	chr7	897899	920889
ADAP2_4	0	chr17	30921941	30958235
ADARB1_10	0	chr21	45160104	45226560
ADARB1_6	0	chr21	45074630	45226560
ADCK3_4	0	chr1	226943344	226987544
ADCK4_8	0	chr19	40691529	40715080
ADCY3_3	0	chr2	24819168	24919733
ADCY3_5	0	chr2	24819168	24919512
ADCY4_2	0	chr14	24318348	24335071
ADCY7_6	0	chr16	50274130	50318129
ADD1_9	0	chr4	2844149	2930076
ADD3_12	0	chr10	110077043	110135565
ADD3_3	0	chr10	110005961	110135565
ADIPOR1_2	0	chr1	202940828	202957984
ADORA1_5	0	chr1	203129197	203167405
ADORA3_1	0	chr1	111483347	111563977
ADORA3_7	0	chr1	111499428	111504121
ADRA2B_1	0	chr2	96112874	96116149
AEN_2	0	chr15	88620926	88630108
AES_1	0	chr19	3052909	3063107
AFAP1L1_2	0	chr5	149271837	149341805
AFAP1L2_13	0	chr10	114294829	114404672
AFAP1L2_14	0	chr10	114295240	114404672
AFAP1L2_15	0	chr10	114295240	114404672
AFAP1L2_9	0	chr10	114281498	114404494
AFF1_8	0	chr4	87007270	87141039
AFMID_4	0	chr17	78187316	78207701
AGAP3_1	0	chr7	151085830	151144436
AGAP3_5	0	chr7	151117753	151144435
AGAP3_6	0	chr7	151118981	151144435
AGAP6_1	0	chr10	49973135	50010499
AGAP6_10	0	chr10	49988317	50010499
AGAP6_2	0	chr10	49973135	50010499
AGAP6_4	0	chr10	49981278	50010499
AGAP6_8	0	chr10	49987219	50010499
AGBL2_3	0	chr11	47659590	47715364
AGBL2_8	0	chr11	47659590	47714095
AGBL3_3	0	chr7	134986708	135135776
AGER_1	0	chr6	32180967	32184322
AGFG1_3	0	chr2	227472136	227561215
AGFG2_3	0	chr7	100539224	100565998
AGK_1	0	chr7	141551277	141654409
AGL_1	0	chr1	99850076	99924020
AGL_3	0	chr1	99850488	99924023
AGO4_3	0	chr1	35816984	35857890
AGPAT1_3	0	chr6	32168211	32177346
AGRP_1	0	chr16	67482570	67483813
AGTPBP1_5	0	chr9	85546538	85741651
AHCYL2_4	0	chr7	129368122	129430211
AHDC1_3	0	chr1	27534248	27603952
AHNAK_8	0	chr11	62515901	62546802
AHR_1	0	chr7	17298651	17346151
AHSG_1	0	chr3	186613060	186621318
AIFM1_1	0	chrX	130129361	130165887
AIFM1_2	0	chrX	130129361	130165887
AIG1_1	0	chr6	143059362	143340343
AIMP1_1	0	chr4	106315609	106349225
AIMP1_2	0	chr4	106315695	106349225
AJUBA_1	0	chr14	22971173	22982642
AK1_2	0	chr9	127867838	127877675
AK7_3	0	chr14	96392110	96488275
AK7_4	0	chr14	96392110	96488275
AK8_3	0	chr9	132725570	132875174
AKAP13_19	0	chr15	85380586	85749358
AKAP13_6	0	chrX	1591592	1602520
AKAP14_1	0	chr17	57085716	57121349
AKAP3_3	0	chr12	4614670	4648835
AKAP7_6	0	chr6	131250158	131283535
AKAP9_2	0	chr7	91940866	92110673
AKIP1_3	0	chr11	8911153	8920079
AKIP1_5	0	chr11	8911153	8920079
AKT2_4	0	chr19	40231099	40285536
AKT2_6	0	chr19	40231099	40279124
AKT3_2	0	chr1	243499718	243850059
AKTIP_2	0	chr16	53491279	53503258
ALCAM_3	0	chr3	105366712	105553171
ALDH1A1_1	0	chr9	72900661	72953317
ALDH1A3_1	0	chr15	100879803	100916626
ALDH1L1_2	0	chr3	126103560	126180802
ALDH3B1_3	0	chr11	68010319	68029276
ALDH7A1_1	0	chr5	126541840	126595390
ALDH8A1_2	0	chr6	134917389	134950122
ALDOB_1	0	chr9	101420559	101435780
ALG10_2	0	chr12	38316740	38321613
ALG13_1	0	chrX	111681117	111690395
ALG13_19	0	chrX	111681169	111690395
ALG13_24	0	chrX	111681058	111760649
ALG13_6	0	chrX	111681068	111742282
ALG14_2	0	chr16	5071808	5079807
ALG1L_3	0	chr3	125928839	125934676
ALG1L2_1	0	chr3	125929274	125937044
ALKBH1_2	0	chr14	77675711	77708022
ALKBH2_2	0	chr12	109088187	109093488
ALKBH2_3	0	chr12	109088187	109093488
ALKBH8_2	0	chr11	107502726	107565735
ALKBH8_4	0	chr11	107502726	107565733
ALOX15B_3	0	chr17	8039039	8049134
ALPK1_4	0	chr4	112297342	112442618
ALPK1_5	0	chr4	112297342	112442618
ALPK1_7	0	chr4	112297342	112441196
ALPK2_2	0	chr18	58481246	58543389
ALS2_4	0	chr2	201700552	201746709
ALS2CR11_4	0	chr2	201487420	201619182
AMACR_2	0	chr5	33986985	34008115
AMBN_1	0	chr4	70592257	70607288
AMD1_1	0	chr6	110814620	110895713
AMFR_3	0	chr16	56361451	56424195
AMICA1_6	0	chr11	118193964	118212885
AMOTL1_2	0	chr11	94706435	94858534
AMPD2_3	0	chr1	109619836	109629163
AMPD2_7	0	chr1	109625426	109632055
AMPD3_3	0	chr11	10455118	10507579
AMZ2_6	0	chr17	68248003	68257164
AMZ2_9	0	chr17	68248003	68257164
ANAPC10_1	0	chr4	144995157	145097335
ANAPC10_3	0	chr4	144994574	145098219
ANAPC15_11	0	chr11	72109586	72112235
ANAPC15_12	0	chr11	72109586	72112232
ANAPC15_13	0	chr11	72109586	72111480
ANG_2	0	chr14	20688772	20694186
ANGPT1_2	0	chr8	107249481	107498026
ANK1_9	0	chr8	41653224	41665286
ANK2_14	0	chr4	113145640	113383736
ANK2_4	0	chr4	113049628	113383737
ANK2_9	0	chr4	113145632	113383737
ANK3_2	0	chr10	60026297	60572956
ANK3_22	0	chr10	60042792	60389817
ANKFN1_1	0	chr17	56153474	56482646
ANKLE1_2	0	chr19	17281644	17287646
ANKLE1_4	0	chr19	17281644	17287646
ANKMY1_6	0	chr2	240479421	240558021
ANKRD12_6	0	chr18	9137723	9283766
ANKRD12_9	0	chr12	109999168	110039432
ANKRD13B_3	0	chr1	70259001	70354734
ANKRD20A2_1	0	chr9	66109393	66152932
ANKRD20A3_2	0	chr10	88819898	88851975
ANKRD22_1	0	chr19	4182667	4224814
ANKRD26_10	0	chr10	27043443	27100498
ANKRD28_2	0	chr3	15667235	15797951
ANKRD28_7	0	chr3	15677571	15797951
ANKRD28_8	0	chr18	23600012	23662885
ANKRD28_9	0	chr10	97572498	97583884
ANKRD30A_2	0	chr10	37125856	37232567
ANKRD34A_3	0	chr1	145959440	145962596
ANKRD34C_1	0	chr15	79282803	79298239
ANKRD36_3	0	chr2	97113185	97247773
ANKRD36_4	0	chr2	97113495	97264521
ANKRD36_7	0	chr2	97163854	97264340
ANKRD36B_10	0	chr2	97506896	97590245
ANKRD36B_4	0	chr2	97506896	97590245
ANKRD36B_8	0	chr2	97506896	97590245
ANKRD42_3	0	chr11	83193711	83215200
ANKRD44_1	0	chr2	196967016	197310787
ANKRD45_1	0	chr1	173608335	173669862
ANKRD62_2	0	chr6	89433177	89633834
ANKS1A_3	0	chr6	34889272	35091413
ANKS3_1	0	chr16	4696509	4734377
ANKZF1_2	0	chr2	219229756	219236669
ANO10_5	0	chr11	69985875	70189539
ANTXR2_1	0	chr4	79901616	80073472
ANTXR2_4	0	chr4	79977506	80073323
ANTXRL_1	0	chr10	46286996	46330266
ANXA11_4	0	chr10	80155123	80205572
ANXA7_2	0	chr10	73375430	73414083
ANXA9_1	0	chr1	150982022	150995638
AOC1_4	0	chr7	150852476	150861291
AOC3_1	0	chr17	42851183	42858130
AP2S1_4	0	chr19	46838166	46850769
AP3B1_2	0	chr5	78002325	78294755
AP4E1_4	0	chr15	50909292	51005900
AP4M1_4	0	chr7	100101529	100107144
AP4S1_1	0	chr14	31025105	31096450
AP4S1_6	0	chr14	31026592	31085086
AP5M1_2	0	chr14	57268939	57290079
APAF1_4	0	chr12	98645299	98735433
APBA3_1	0	chr19	3750770	3761698
APBB2_10	0	chr4	40812302	41214615
APBB3_4	0	chr5	140558267	140564604
APH1A_3	0	chr1	150265398	150269209
APLP2_5	0	chr11	130070567	130144811
APOA1_3	0	chr11	116835752	116837622
APOA5_1	0	chr11	116789366	116791905
APOBEC3B_2	0	chr22	38982398	38992779
APOBEC3H_1	0	chr22	39097223	39104067
APOBEC3H_2	0	chr22	39097223	39104067
APOBEC4_1	0	chr1	183646274	183653313
APOL3_2	0	chr22	36140322	36166177
APOL4_1	0	chr22	36189127	36204833
AQP1_1	0	chr1	154321115	154325325
AQPEP_1	0	chr5	115962453	116027602
ARAP2_4	0	chr4	36065997	36243950
ARF1_4	0	chr1	228083149	228099212
ARFGAP1_7	0	chr20	63272812	63289790
ARHGAP12_9	0	chr2	143129329	143768352
ARHGAP21_1	0	chr10	24583608	24723668
ARHGAP21_6	0	chr10	24583613	24722757
ARHGAP25_1	0	chr2	68734780	68826833
ARHGAP26_1	0	chr5	142770377	143229007
ARHGAP26_6	0	chr5	142771013	143103355
ARHGAP27_11	0	chr17	45429351	45432916
ARHGAP30_1	0	chr1	161046941	161069970
ARHGAP31_2	0	chr3	119294372	119419476
ARHGAP33_1	0	chr19	35775514	35788822
ARHGAP33_8	0	chr19	35775518	35788820
ARHGAP40_1	0	chr11	100687675	100990925
ARHGAP42_1	0	chr17	12789661	12991643
ARHGAP6_6	0	chrX	11139421	11665132
ARHGAP9_10	0	chr12	57472263	57477867
ARHGAP9_9	0	chr12	57472263	57477888
ARHGEF11_1	0	chr1	156934839	157045714
ARHGEF2_12	0	chr3	154121359	154257827
ARHGEF2_13	0	chr3	154121359	154257827
ARHGEF2_2	0	chr5	73813517	73941993
ARHGEF2_3	0	chr1	155946639	155983605
ARHGEF2_5	0	chr1	155946639	155971063
ARHGEF3_5	0	chr5	149581571	149634964
ARHGEF37_4	0	chr3	56727417	57078816
ARHGEF40_4	0	chr2	131034982	131047253
ARHGEF7_16	0	chr13	111184937	111305734
ARHGEF7_7	0	chr13	111115490	111305734
ARHGEF9_7	0	chrX	63634966	63737114
ARID1B_2	0	chr6	156777845	157209268
ARID1B_7	0	chr6	156777929	157210779
ARID4A_4	0	chr14	58298503	58373733
ARID5A_3	0	chr2	96536729	96552634
ARIH2_8	0	chr3	48943300	48985541
ARL17A_3	0	chr17	46516701	46579722
ARL6_7	0	chr3	97764532	97800681
ARL9_4	0	chr4	56506644	56523983
ARMC12_1	0	chr6	35737031	35748913
ARMC12_5	0	chr8	65602457	65634212
ARMCX5_6	0	chrX	102599497	102604159
ARNTL_7	0	chr12	27376391	27420887
ARNTL2_7	0	chr11	13277789	13387266
ARPP21_10	0	chr3	35679620	35794496
ARPP21_18	0	chr3	35680936	35685887
ARPP21_3	0	chr3	35639484	35794496
ARPP21_6	0	chr3	35642356	35794496
ARPP21_7	0	chr3	35679617	35794496
ARPP21_8	0	chr3	35679620	35794496
ARPP21_9	0	chr3	35679620	35794496
ARRDC2_3	0	chr19	18008167	18014102
ARSG_5	0	chr17	68259213	68379968
ARTN_2	0	chr1	43933319	43937240
ASAH1_2	0	chr8	18056415	18084998
ASAH1_4	0	chr8	18056446	18084067
ASAH2B_3	0	chr10	50739932	50757188
ASAP1_8	0	chr8	130052103	130290081
ASAP3_1	0	chr1	23428562	23484257
ASAP3_3	0	chr1	23428562	23484191
ASB16_1	0	chr1	75918872	75932411
ASB2_1	0	chr14	93934152	93976730
ASCC1_6	0	chr10	72096031	72215973
ASCC2_11	0	chr22	29788610	29838274
ASCL4_1	0	chr12	107774384	107776644
ASGR1_1	0	chr17	7173430	7179564
ASH1L_4	0	chr1	155335260	155562532
ASMTL_1_1	0	chrX	1403138	1453794
ASMTL_2_1	0	chrY	1403138	1453794
ASPA_1	0	chr17	3474109	3499406
ASRGL1_4	0	chr11	62337450	62393412
ASTE1_3	0	chr3	131016332	131026854
ASZ1_2	0	chr7	117363308	117427482
ATAD1_2	0	chr10	87751852	87841351
ATAD2B_5	0	chr2	23748663	23865982
ATAT1_5	0	chr6	30626847	30646821
ATE1_10	0	chr10	121740423	121927369
ATE1_9	0	chr10	121740423	121927370
ATF2_2	0	chr2	175072249	175168206
ATF3_2	0	chr1	212608627	212620777
ATF7_2	0	chr12	53512054	53624709
ATG10_5	0	chr5	81981346	82256139
ATG16L1_5	0	chr2	233251570	233295674
ATG16L2_4	0	chr11	72814406	72826242
ATG16L2_6	0	chr11	72824128	72829640
ATG7_10	0	chr3	11272422	11510341
ATG9B_1	0	chr7	151012208	151024499
ATHL1_8	0	chr11	290452	295688
ATP12A_2	0	chr13	24680410	24711785
ATP13A2_6	0	chr1	16985957	17011972
ATP13A2_7	0	chr1	16985957	17011972
ATP13A3_4	0	chr3	194402673	194457176
ATP1A3_3	0	chr19	41966581	41994276
ATP2C1_2	0	chr3	130850482	131016712
ATP2C1_4	0	chr3	130850524	131016712
ATP2C1_9	0	chr3	130894014	131016712
ATP4A_1	0	chr19	35550192	35563658
ATP5A1_1	0	chr18	46084143	46104233
ATP5J2-PTCD1_1	0	chr21	25724499	25734901
ATP6V0E2_1	0	chr7	149872963	149880695
ATP6V0E2_3	0	chr7	149872967	149880649
ATP6V1E2_1	0	chr2	46511846	46542412
ATP6V1G3_1	0	chr1	198523221	198540945
ATP7B_1	0	chr13	51932668	52012109
ATP7B_7	0	chr13	51932668	52011494
ATP8B4_1	0	chr15	49858237	50119222
ATP8B4_5	0	chr15	49922223	50110517
ATP9B_2	0	chr18	79069393	79378283
ATP9B_4	0	chr18	79069393	79376375
ATP9B_5	0	chr18	79069393	79375923
ATP9B_8	0	chr18	79069393	79361825
ATRX_8	0	chrX	77504877	77786225
ATRX_9	0	chrX	77504877	77786203
ATXN1_1	0	chr22	45671797	45845307
ATXN2L_4	0	chr16	28823047	28837237
ATXN2L_9	0	chr16	28823047	28837237
ATXN3_2	0	chr14	92058551	92106621
ATXN3_4	0	chr14	92058551	92106621
AURKC_1	0	chr19	57231008	57235548
AUTS2_2	0	chr7	69598918	70792505
AUTS2_4	0	chr7	69599491	70435960
AVPR2_1	0	chrX	153904628	153907166
AZI2_2	0	chr3	28322352	28349127
AZI2_4	0	chr3	28322353	28338581
B3GNT7_2	0	chr2	231397175	231401164
B3GNT8_1	0	chr19	41425358	41428730
B3GNTL1_2	0	chr17	82943790	83051796
B4GALNT1_2	0	chr12	57625894	57633239
B4GALNT3_1	0	chr12	460376	561892
B4GALT1_2	0	chr9	33110640	33167326
B4GALT2_1	0	chr1	43979201	43991171
B4GALT4_3	0	chr3	119211741	119240878
B4GALT4_4	0	chr3	119211741	119240655
B4GALT4_5	0	chr3	119211741	119240530
B4GALT4_6	0	chr3	119211741	119240530
B9D1_7	0	chr17	19346945	19362713
BAAT_2	0	chr9	101360416	101383519
BACE1_6	0	chr11	117285685	117295670
BACH2_3	0	chr6	89926527	90080977
BAD_2	0	chr11	64269827	64284704
BAG6_2	0	chr6	31639027	31653176
BAG6_3	0	chr6	31639027	31653176
BAG6_4	0	chr6	31639027	31652700
BAG6_8	0	chr6	31639027	31652700
BAHCC1_3	0	chr17	81399720	81466326
BAI2_1	0	chr1	31727110	31757511
BAIAP2_11	0	chr17	81035146	81110512
BAIAP2_8	0	chr17	81035146	81116225
BAIAP2L1_1	0	chr7	98291649	98401115
BAIAP3_3	0	chr16	1333604	1349441
BANF2_4	0	chr20	17712160	17735872
BANP_22	0	chr16	87981035	88077318
BANP_3	0	chr16	87951431	88077318
BARD1_4	0	chr2	214725645	214809711
BATF_1	0	chr11	64987944	64997045
BATF2_2	0	chr1	212686416	212699985
BAZ2A_9	0	chr12	56598143	56615283
BAZ2B_17	0	chr2	159318978	159615400
BAZ2B_18	0	chr2	159318978	159516976
BAZ2B_6	0	chr2	159318978	159615596
BBC3_3	0	chr19	47220821	47232766
BBC3_4	0	chr19	47220821	47232766
BBS4_5	0	chr15	72704421	72738474
BBS9_4	0	chr7	33129539	33606068
BCAR1_11	0	chr16	75229034	75265215
BCAR1_12	0	chr16	75229034	75264103
BCAR1_13	0	chr16	75229034	75252393
BCAR1_7	0	chr16	75229029	75251628
BCAR1_9	0	chr16	75229029	75239082
BCAS1_2	0	chr20	53943690	54070545
BCAS3_6	0	chr17	60677859	61392831
BCAS3_7	0	chr17	60677859	61128608
BCAT1_1	0	chr12	24810023	24949459
BCAT1_6	0	chr12	24833822	24902297
BCL2L11_10	0	chr2	111122595	111168444
BCL2L11_11	0	chr2	111122595	111168444
BCL2L11_14	0	chr2	111122595	111168444
BCL2L11_24	0	chr2	111120913	111168445
BCL2L14_1	0	chr20	31664457	31722853
BCL2L14_4	0	chr20	31713293	31723952
BCL2L15_1	0	chr20	31713293	31723924
BCL9L_1	0	chr11	118896139	118925618
BCMO1_1	0	chr16	81238690	81291142
BCOR_2	0	chrX	40051245	40177329
BCORL1_1	0	chrX	129980301	130058083
BCS1L_3	0	chr2	218659655	218663443
BDH1_5	0	chr3	197511573	197515732
BDNF_6	0	chr11	27654892	27701633
BDNF_7	0	chr11	27654892	27701053
BEGAIN_3	0	chr14	100537146	100568930
BEND3_1	0	chr6	107065180	107114432
BEND3_4	0	chr6	107065181	107106687
BHLHE22_1	0	chr8	64580237	64583634
BHLHE41_1	0	chr12	26120025	26125070
BICC1_4	0	chr10	58513015	58824105
BICC1_5	0	chr10	58513143	58829085
BIRC6_1	0	chr2	32356666	32618884
BLK_4	0	chr8	11538277	11564597
BLM_4	0	chr15	90717326	90815462
BMF_1	0	chr15	40087889	40108887
BMF_10	0	chr15	40087889	40108791
BMF_12	0	chr15	40087889	40108218
BMF_3	0	chr15	40087889	40108878
BMP6_1	0	chr6	7726777	7881728
BNC2_1	0	chr9	16409502	16870800
BORA_3	0	chr13	72727903	72756198
BRD1_10	0	chr22	49773288	49824804
BRD3_2	0	chr9	134031533	134068533
BRD8_5	0	chr5	138139765	138178630
BRD9_5	0	chr5	883377	892803
BRF1_3	0	chr14	105209285	105301008
BRF1_6	0	chr14	105209285	105252468
BRF1_7	0	chr14	105209285	105249404
BRMS1L_1	0	chr14	35826317	35871963
BRPF1_6	0	chr3	9731728	9742539
BRSK1_2	0	chr19	55287010	55312562
BSDC1_6	0	chr1	32368182	32394441
BST1_1	0	chr4	15702949	15739498
BST1_3	0	chr4	15702949	15732173
BTBD9_5	0	chr6	38168450	38596067
BTG4_5	0	chr11	111494814	111507606
BTK_3	0	chrX	101349446	101386224
BTLA_3	0	chr3	112464189	112499590
BTN2A2_1	0	chr6	26382869	26394874
BTN2A2_4	0	chr6	26383095	26394874
BTN2A2_8	0	chr6	26383100	26394874
BTN2A2_9	0	chr6	26383201	26394013
BTN3A1_4	0	chr6	26402236	26415216
BTN3A1_6	0	chr6	26402268	26415208
BTN3A2_10	0	chr6	26365170	26378312
BTN3A2_12	0	chr6	26368177	26378320
BTN3A2_2	0	chr6	26365158	26378320
BTN3A2_6	0	chr6	26365170	26378312
BTRC_2	0	chr10	101354032	101557321
BTRC_5	0	chr10	101521779	101557321
BZRAP1_3	0	chr17	58301226	58328791
BZW1_4	0	chr2	200812332	200822243
C10orf105_1	0	chr10	71711700	71719821
C10orf2_5	0	chr10	100987535	100994401
C11orf30_3	0	chr11	76444922	76552192
C11orf35_3	0	chr11	556532	559055
C11orf53_1	0	chr11	111255981	111286248
C11orf54_1	0	chr11	93741593	93763102
C11orf57_8	0	chr11	112074364	112084562
C11orf65_2	0	chr11	108331556	108467509
C12orf43_2	0	chr12	121002421	121016502
C12orf50_1	0	chr12	87980046	88029369
C12orf60_1	0	chr12	14803062	14823858
C12orf65_5	0	chr12	123233743	123257959
C12orf76_1	0	chr12	110041176	110066057
C13orf35_1	0	chr13	112647043	112684497
C14orf159_1	0	chr14	91114012	91225396
C14orf164_1	0	chr14	51989509	52004702
C14orf93_11	0	chr14	22986902	23010143
C14orf93_5	0	chr14	22986900	23010201
C14orf93_7	0	chr14	22986902	23010166
C15orf27_2	0	chr15	76134275	76204963
C16orf45_2	0	chr16	15502265	15588259
C16orf54_1	0	chr16	29742462	29746019
C16orf62_3	0	chr16	19555420	19701124
C16orf71_3	0	chr16	4734892	4749396
C16orf93_7	0	chr16	30759431	30762139
C17orf50_2	0	chr17	35760896	35765079
C17orf51_1	0	chr17	21524797	21551650
C17orf64_3	0	chr17	60421897	60431426
C17orf67_2	0	chr17	56791912	56832911
C17orf70_2	0	chr17	81539890	81552403
C17orf80_4	0	chr17	73232621	73248959
C17orf82_1	0	chr17	61411750	61413280
C17orf99_1	0	chr17	78146352	78166283
C17orf99_2	0	chr17	78160069	78164666
C17orf99_3	0	chr17	78161039	78166158
C18orf54_4	0	chr18	54357916	54382035
C19orf12_5	0	chr19	29698885	29715545
C19orf12_7	0	chr19	29698885	29715056
C19orf57_1	0	chr19	13882347	13906098
C19orf66_3	0	chr19	10089110	10093249
C19orf68_2	0	chr19	48170691	48197620
C19orf68_3	0	chr19	48170837	48197622
C19orf71_1	0	chr19	3538674	3544123
C1orf101_6	0	chr1	244461434	244640362
C1orf109_6	0	chr1	37681569	37690644
C1orf109_9	0	chr1	37681569	37690529
C1orf158_1	0	chr1	12746214	12761169
C1orf159_1	0	chr1	1081817	1116361
C1orf159_5	0	chr1	1081817	1116356
C1orf167_3	0	chr1	11762213	11789059
C1orf21_1	0	chr1	43281882	43285617
C1orf210_3	0	chr1	35713875	35719189
C1orf228_1	0	chr1	44674697	44725589
C1orf27_3	0	chr1	186375757	186421371
C1orf51_1	0	chr1	150282520	150287093
C1orf54_2	0	chr1	150272283	150280916
C1orf54_4	0	chr1	150272693	150280916
C1orf86_1	0	chr1	2184459	2207733
C1orf86_7	0	chr1	2189547	2204135
C1QL4_1	0	chr12	49332416	49337188
C1QTNF9B-AS1_1	0	chr13	23889452	23892103
C1S_2	0	chr12	7060675	7071032
C2_2	0	chr20	32443058	32475366
C2_5	0	chr20	32443058	32537103
C20orf112_12	0	chr20	32443058	32536226
C20orf196_2	0	chr20	36605733	36612557
C20orf202_1	0	chr20	20052513	20360702
C20orf26_9	0	chr20	58150926	58161130
C20orf27_3	0	chr20	270864	290757
C20orf96_3	0	chr21	44328943	44338338
C21orf58_3	0	chr21	46301129	46318220
C21orf58_7	0	chr21	32790672	32813743
C21orf62_1	0	chr22	23762874	23765861
C22orf23_4	0	chr22	31934010	31938267
C22orf23_7	0	chr22	29058671	29061919
C22orf24_2	0	chr22	19440885	19448232
C2CD2L_5	0	chr11	119107060	119113939
C2CD3_7	0	chr11	74049465	74170928
C2CD4A_1	0	chr15	62066976	62070917
C2CD5_11	0	chr12	22448576	22544508
C2orf82_1	0	chr2	232869013	232876404
C2orf88_1	0	chr2	189879626	190203484
C2orf88_2	0	chr2	190137753	190203484
C3_1	0	chr19	6677834	6720651
C3orf20_3	0	chr3	14675098	14773036
C3orf20_6	0	chr3	14675098	14730726
C3orf33_1	0	chr3	155762611	155806266
C3orf35_2	0	chr3	37399476	37435497
C3orf35_3	0	chr3	37399476	37418374
C3orf52_1	0	chr3	112086334	112118226
C3orf67_1	0	chr3	58742005	59050050
C3orf67_4	0	chr3	58742009	59049989
C4orf17_1	0	chr4	99511003	99542303
C4orf22_2	0	chr4	80335719	80963756
C4orf33_2	0	chr4	129096139	129113332
C5orf28_7	0	chr5	43444676	43484146
C5orf42_5	0	chr5	37106234	37249328
C6orf10_12	0	chr6	32292699	32371928
C6orf10_7	0	chr6	165279521	165309616
C6orf223_3	0	chr6	44000607	44002093
C6orf229_1	0	chr6	24797320	24798896
C6orf48_9	0	chr6	31834914	31839766
C6orf89_1	0	chr6	36871869	36928964
C7orf31_4	0	chr7	25135736	25180048
C8orf47_1	0	chr8	98064521	98093610
C9orf116_2	0	chr9	135495179	135499915
C9orf24_10	0	chr9	34379018	34380685
C9orf3_2	0	chr9	94726603	95087159
C9orf43_1	0	chr9	113410643	113429684
C9orf50_1	0	chr9	129612224	129620776
C9orf92_2	0	chr9	132878894	132890030
C9orf96_1	0	chr9	132878902	132890031
CA10_4	0	chr1	150257158	150265078
CA14_5	0	chr8	85328228	85378113
CABIN1_13	0	chr22	24035443	24177663
CABP4_1	0	chr11	67455346	67461774
CACNA1A_1	0	chr19	13206441	13506460
CACNA1A_2	0	chr19	13206441	13506460
CACNA1C_24	0	chr12	2053249	2697949
CACNA1G_28	0	chr17	50561067	50627474
CACNA1G_9	0	chr17	50561067	50627474
CACNA2D2_4	0	chr3	50362798	50503437
CACNB1_1	0	chr17	39173455	39197703
CACNB1_3	0	chr17	39173786	39193493
CACNB1_5	0	chr17	39177135	39197703
CACNB3_3	0	chr12	48815573	48828941
CACNB3_8	0	chr12	48823343	48828941
CADM1_3	0	chr11	115173624	115504416
CADPS2_4	0	chr3	62398347	62765984
CALCRL_5	0	chr2	187343291	187448252
CALD1_9	0	chr7	134891399	134970641
CALHM2_3	0	chr10	103446785	103452405
CALHM2_9	0	chr10	103446785	103451182
CALML4_2	0	chr15	68190704	68206110
CALN1_1	0	chr7	71779490	72412375
CAMK1_2	0	chr3	9757346	9769992
CAMK1D_2	0	chr10	12349512	12835545
CAMK1D_5	0	chr10	12529874	12835545
CAMK2B_10	0	chr7	44217149	44325507
CAMK2B_11	0	chr7	44217157	44325507
CAMK2B_18	0	chr7	44217157	44325507
CAMK2G_9	0	chr10	73812500	73874582
CAMK2N2_1	0	chr3	184259214	184261463
CAMKK2_1	0	chr12	121237691	121298308
CAMTA2_4	0	chr17	4967991	4987370
CAMTA2_5	0	chr17	4967992	4987673
CAND2_2	0	chr3	12796671	12834814
CAPG_2	0	chr2	85394747	85410697
CAPG_5	0	chr2	85394752	85409832
CAPN15_3	0	chr16	527998	554636
CAPN15_6	0	chr11	65181214	65212006
CAPN3_2	0	chr15	42359499	42412317
CAPS_3	0	chr12	75277210	75390922
CAPS2_11	0	chr12	75275978	75326527
CAPS2_8	0	chr19	5914181	5916211
CAPSL_1	0	chr5	35904294	35938779
CAPSL_3	0	chr5	35904294	35938632
CARD10_1	0	chr22	37490361	37519203
CARD8_1	0	chr19	48208085	48255946
CARD8_13	0	chr19	48208085	48249847
CARD8_17	0	chr19	48210786	48255940
CARD8_4	0	chr19	48208085	48255939
CARD9_2	0	chr9	136363955	136373681
CARF_13	0	chr2	202941952	202983982
CARF_4	0	chr2	202912217	202986485
CARF_8	0	chr2	202912276	202971562
CARHSP1_5	0	chr16	8852941	8868361
CARHSP1_7	0	chr16	8852941	8861810
CASC1_12	0	chr12	25108419	25195129
CASK_5	0	chrX	41514933	41923034
CASKIN2_1	0	chr17	75500259	75515583
CASP1_4	0	chr2	201182897	201229406
CASP1_8	0	chr2	201182897	201221660
CASP10_3	0	chr16	3144014	3149960
CASP10_5	0	chr11	105025507	105035157
CASP7_11	0	chr10	113709344	113730909
CASP7_5	0	chr10	113679668	113730909
CASP7_9	0	chr10	113680400	113730905
CASP8_1	0	chr2	201233442	201287711
CASP8_10	0	chr2	201258030	201287711
CASP8_11	0	chr2	201258036	201287711
CASP8_14	0	chr2	201258085	201287711
CASP8_22	0	chr2	201260515	201287711
CASP8_23	0	chr2	201260520	201287711
CASP8_4	0	chr2	201233442	201287711
CASP8_7	0	chr2	201233469	201287711
CASP8_8	0	chr2	201233469	201284900
CASS4_1	0	chr20	56411554	56459104
CASS4_3	0	chr20	56412257	56459340
CAST_13	0	chr5	96663020	96774683
CAST_19	0	chr5	96702803	96774683
CAST_7	0	chr5	96662248	96774683
CATSPERG_6	0	chr19	38336473	38370943
CAV1_1	0	chr7	116524784	116561185
CAV1_3	0	chr7	116526292	116561185
CBFA2T2_2	0	chr20	33562364	33650031
CBFA2T2_3	0	chr20	33562364	33650031
CBLN2_1	0	chr18	72536679	72552636
CBS_2	0	chr21	43053190	43076362
CBWD3_4	0	chr9	68241865	68300012
CBWD5_9	0	chr9	65675873	65704655
CC2D1A_2	0	chr19	13906142	13930879
CCBE1_4	0	chr18	59434278	59696569
CCBL1_3	0	chr9	128833112	128882075
CCDC102B_1	0	chr18	68715208	69089280
CCDC102B_6	0	chr18	68715354	69055189
CCDC106_2	0	chr19	55647567	55653161
CCDC110_2	0	chr4	185445511	185471752
CCDC114_5	0	chr2	130337932	130342383
CCDC114_6	0	chr2	130338240	130342810
CCDC116_3	0	chr22	28772673	28789301
CCDC120_5	0	chr2	27625638	27628878
CCDC125_10	0	chr5	69280691	69320583
CCDC125_7	0	chr5	204759	218218
CCDC130_4	0	chr7	93232339	93361123
CCDC132_1	0	chr7	93232342	93360914
CCDC135_3	0	chr7	128791443	128808996
CCDC136_3	0	chr7	128791443	128822128
CCDC136_4	0	chr7	128791443	128822128
CCDC136_5	0	chr7	128791443	128822128
CCDC138_4	0	chr3	42708381	42773253
CCDC144A_2	0	chr2	158171798	158456753
CCDC144A_3	0	chr2	158171798	158392191
CCDC144NL_1	0	chr2	158288587	158456753
CCDC146_2	0	chr4	24806116	24912978
CCDC147_1	0	chr4	24806116	24895113
CCDC148_2	0	chr3	123913724	123961366
CCDC149_4	0	chr3	123913724	123961368
CCDC155_2	0	chr4	76312210	76421868
CCDC159_3	0	chr11	124954120	125041489
CCDC159_4	0	chr11	124954120	125038460
CCDC176_2	0	chr14	74019369	74057941
CCDC176_5	0	chr18	32937401	33440721
CCDC178_1	0	chr1	45620043	45624765
CCDC180_1	0	chr1	169394875	169427432
CCDC182_1	0	chr1	93201917	93279207
CCDC41_4	0	chr12	94312571	94459982
CCDC42_3	0	chr17	8729933	8746002
CCDC51_4	0	chr3	48432169	48440119
CCDC51_6	0	chr3	48432169	48440119
CCDC57_3	0	chr17	82156272	82206305
CCDC62_5	0	chr12	122777614	122827221
CCDC63_3	0	chr12	110846974	110907535
CCDC63_5	0	chr12	110847006	110885357
CCDC64_4	0	chr12	119989862	120093826
CCDC66_3	0	chr3	56557155	56621808
CCDC66_5	0	chr3	56557155	56621808
CCDC66_8	0	chr3	56566949	56621808
CCDC7_5	0	chr2	131527833	131533666
CCDC74A_3	0	chr2	130139286	130145033
CCDC74A_7	0	chr2	130139286	130145086
CCDC74B_1	0	chr2	130139286	130145079
CCDC74B_5	0	chr12	401574	442642
CCDC78_10	0	chr16	722686	726456
CCDC78_4	0	chr10	32446081	32574564
CCDC78_9	0	chr10	32446139	32583110
CCDC88B_3	0	chr14	91271322	91417844
CCDC9_4	0	chr11	83259092	83286407
CCDC90B_10	0	chr11	83259092	83286407
CCDC90B_5	0	chr12	28190426	28550166
CCDC90B_9	0	chr12	28257199	28550166
CCL25_2	0	chr7	75769523	75789746
CCL3_1	0	chr17	36088255	36090160
CCL5_1	0	chr17	35871490	35880373
CCNA1_2	0	chr13	36431829	36442882
CCNB1IP1_1	0	chr14	20311367	20333312
CCNI2_1	0	chr5	132747444	132754403
CCNJ_2	0	chr10	96043401	96060870
CCNT2_2	0	chr2	134918821	134959345
CCNT2_4	0	chr2	134942611	134958117
CCNT2_6	0	chr2	134945910	134958117
CCNY_2	0	chr10	35336873	35572670
CCP110_5	0	chr16	19523878	19553408
CCR1_1	0	chr17	42679401	42681827
CCT6B_3	0	chr17	34927858	34961509
CD19_1	0	chr16	28931760	28936590
CD1E_11	0	chr1	158353695	158357553
CD248_1	0	chr9	5450502	5470567
CD2BP2_2	0	chr16	30350765	30354934
CD33_2	0	chr19	51225078	51240019
CD34_1	0	chr1	207886537	207911338
CD36_3	0	chr7	80624050	80679274
CD36_7	0	chr7	80646328	80674420
CD3G_1	0	chr11	118344316	118350903
CD3G_2	0	chr11	118344343	118353782
CD40_1	0	chr20	46118266	46129745
CD40_6	0	chr11	35139142	35232402
CD40LG_1	0	chr11	35139142	35232402
CD44_7	0	chr1	207752037	207795516
CD46_7	0	chr3	108043298	108091058
CD46_8	0	chr1	160678745	160711851
CD48_2	0	chr12	6789471	6820810
CD58_2	0	chr11	33703009	33736479
CD59_4	0	chr11	33703009	33722952
CD63_4	0	chr12	9752485	9760901
CD63_8	0	chr11	60971640	61020377
CD84_4	0	chr1	160541093	160579516
CD86_6	0	chr3	122077848	122121143
CD96_1	0	chr3	111542117	111651275
CD96_2	0	chr3	111542117	111651275
CD97_2	0	chr19	14381143	14408725
CD97_5	0	chrX	2691186	2741309
CD99L2_1	0	chrX	150766335	150898816
CDADC1_2	0	chr13	49247910	49293486
CDC25A_5	0	chr3	48167881	48188292
CDC42BPA_5	0	chr1	226989864	227318125
CDC42EP1_1	0	chr22	37559777	37569405
CDC42EP5_1	0	chr19	54465024	54473290
CDH11_6	0	chr16	64968401	65122097
CDH15_1	0	chr16	66908121	66918984
CDH23_12	0	chr10	71396933	71707510
CDH23_2	0	chr10	71396933	71647462
CDH23_3	0	chr10	71396933	71617605
CDH23_7	0	chr14	23047060	23057538
CDH23_8	0	chr14	23047060	23057538
CDH8_3	0	chr16	61652051	62037035
CDHR3_6	0	chr7	105963281	106033773
CDIP1_1	0	chr16	4510674	4538815
CDK11B_11	0	chr1	1635225	1659839
CDK11B_12	0	chr1	1635225	1659839
CDK11B_15	0	chr1	1635225	1659839
CDK11B_6	0	chr17	39461510	39534565
CDK14_3	0	chr2	201790453	201895544
CDK5RAP1_2	0	chr20	33358838	33401569
CDK5RAP1_4	0	chr20	33358838	33401569
CDK5RAP3_1	0	chr17	47970527	47981786
CDK5RAP3_7	0	chr17	47971361	47981781
CDKL1_2	0	chr14	50329403	50397404
CDKL1_7	0	chr14	50335572	50416461
CDKL4_1	0	chr2	39175994	39243973
CDKN1A_1	0	chr6	36676459	36687339
CDKN1A_2	0	chr6	36676489	36687339
CDKN2A_5	0	chr9	21967751	21971400
CDKN2B_2	0	chr9	22002902	22009313
CDO1_1	0	chr5	115804732	115816708
CDR2L_2	0	chr17	74987800	75005800
CDRT4_1	0	chr17	15436014	15467611
CEACAM1_6	0	chr19	42507305	42528509
CEACAM21_2	0	chr19	41576178	41586844
CEBPE_1	0	chr14	23117305	23119611
CECR2_2	0	chr22	17369783	17554145
CELF2_20	0	chr10	11165483	11336517
CELF6_1	0	chr15	72284726	72320184
CELSR2_2	0	chr1	109250032	109275751
CEP128_2	0	chr14	80497468	80941761
CEP152_1	0	chr15	48737934	48810594
CEP164_11	0	chr11	117327887	117413266
CEP164_12	0	chr11	117327887	117413266
CEP164_18	0	chr11	117359437	117413266
CEP192_4	0	chr18	12991352	13058320
CEP192_5	0	chr18	12991361	13125053
CEP192_6	0	chr18	12991382	13125053
CEP290_5	0	chr12	88049019	88116086
CEP350_8	0	chr1	179954817	180114875
CEP41_1	0	chr7	130393770	130441210
CEP57L1_9	0	chr6	109129303	109163912
CEP63_13	0	chr3	134486704	134565031
CEP63_6	0	chr3	134486055	134565031
CEP72_3	0	chr5	612573	653553
CEPT1_1	0	chr1	111139626	111185102
CERKL_4	0	chr2	181536671	181657107
CERS4_10	0	chr19	8250777	8262421
CERS4_9	0	chr19	8250772	8257958
CES2_2	0	chr16	66934443	66945096
CES5A_1	0	chr16	55846153	55956031
CFH_1	0	chr1	196651877	196747504
CFHR5_1	0	chr1	196977536	197009674
CFI_4	0	chr4	109740691	109802179
CFLAR_11	0	chr2	201132964	201172688
CFLAR_12	0	chr2	201140274	201172688
CFLAR_3	0	chr2	201116153	201172688
CFLAR_9	0	chr2	201122476	201172668
CHADL_3	0	chr22	41229509	41240931
CHAT_3	0	chr10	49613107	49665104
CHD1L_3	0	chr1	147242640	147295766
CHD1L_5	0	chr1	147242640	147295766
CHD1L_8	0	chr1	147242640	147295762
CHD3_15	0	chr17	7889000	7912755
CHD6_3	0	chr20	41402100	41551339
CHD9_1	0	chr16	53054992	53327499
CHDC2_1	0	chrX	36046935	36145070
CHI3L2_2	0	chr1	111227658	111243440
CHID1_4	0	chr11	867858	910874
CHIT1_1	0	chr1	203216078	203229732
CHMP6_2	0	chr17	80991840	80998664
CHN1_3	0	chr2	174799313	174847618
CHPF_2	0	chr7	151232488	151238827
CHRFAM7A_1	0	chr15	30360565	30393656
CHRM3_4	0	chr1	239629072	239909420
CHRM5_2	0	chr15	33968887	34065086
CHRNA5_2	0	chr15	78565519	78593426
CHRNA9_1	0	chr4	40335328	40355217
CHRND_2	0	chr2	232526159	232536665
CHRNE_1	0	chr17	4897768	4903074
CHST12_1	0	chr3	126524287	126543291
CHST15_6	0	chr10	124019652	124092424
CHST2_1	0	chr3	143119775	143124014
CHST4_2	0	chr16	71526250	71538590
CHST6_1	0	chr16	75473123	75495028
CIB2_1	0	chr15	78104605	78131535
CIDEC_2	0	chr3	9866709	9880257
CIITA_6	0	chr16	10877207	10924862
CILP_1	0	chr19	19538264	19546659
CIT_1	0	chr12	119685789	119877291
CIZ1_3	0	chr9	128166064	128192104
CKLF-CMTM1_2	0	chr16	66552562	66566287
CKM_2	0	chr19	45306412	45322977
CKMT1A_1	0	chr15	43692885	43699222
CLASP1_16	0	chr2	121337775	121505006
CLASP1_17	0	chr2	121337775	121505006
CLASP2_22	0	chr3	33496244	33659140
CLCN2_1	0	chr3	184346184	184361651
CLCN2_3	0	chr3	184346184	184361651
CLCN5_3	0	chrX	49922614	50042541
CLCN5_4	0	chrX	50067559	50099235
CLDN12_1	0	chr7	90403333	90415954
CLDN12_2	0	chr7	90403333	90415954
CLDN16_2	0	chr21	30165922	30166653
CLDN4_1	0	chr7	73830862	73832693
CLDND1_6	0	chr3	98515472	98523066
CLEC16A_3	0	chr16	10944493	11182182
CLEC16A_8	0	chr16	10944493	11157225
CLEC2D_5	0	chr12	9669707	9699555
CLEC4A_3	0	chr12	8123631	8138607
CLEC4A_4	0	chr12	8123631	8138607
CLEC7A_4	0	chr12	10116776	10130269
CLEC7A_9	0	chr12	10126139	10130269
CLECL1_1	0	chr12	9696776	9733282
CLECL1_2	0	chr12	9715859	9733299
CLGN_2	0	chr4	140388452	140427661
CLHC1_2	0	chr2	55172546	55232367
CLHC1_5	0	chr2	55175642	55222493
CLHC1_8	0	chr2	55175642	55209678
CLK3_5	0	chr15	74614993	74630201
CLMN_2	0	chr14	95192792	95319904
CLN3_1	0	chr16	28466652	28492082
CLN8_7	0	chr8	1764548	1780767
CLOCK_2	0	chr4	55427900	55545932
CLOCK_4	0	chr4	55427902	55546622
CLTCL1_6	0	chr22	19180183	19291723
CLUH_6	0	chr17	2689386	2707433
CLYBL_3	0	chr13	99606667	99892735
CMPK2_3	0	chr2	6850649	6865819
CMTM2_2	0	chr16	66579447	66588275
CMTR2_1	0	chr16	71281388	71289427
CMTR2_2	0	chr16	71281388	71289374
CNGA4_5	0	chr11	6239091	6244477
CNGB1_2	0	chr16	57882339	57971116
CNIH3_1	0	chr1	224546860	224740567
CNKSR1_1	0	chr1	26173471	26189884
CNKSR1_5	0	chr1	26182004	26189884
CNN1_3	0	chr19	11539898	11550324
CNNM2_1	0	chr10	102918317	103078587
CNR1_1	0	chr6	88139863	88166688
CNR2_1	0	chr1	23870514	23959054
CNR2_3	0	chr1	23873489	23879523
CNST_5	0	chr1	246569814	246668582
CNTD1_6	0	chr17	42798836	42810681
CNTNAP4_1	0	chr16	76277277	76559238
CNTROB_1	0	chr17	7932123	7949919
CNTROB_6	0	chr17	7932186	7949584
COA1_6	0	chr7	43639256	43649557
COG3_3	0	chr13	45464966	45536625
COL11A2_4	0	chr6	33186444	33192468
COL13A1_7	0	chr10	69801887	69959148
COL15A1_1	0	chr9	98943712	99070792
COL18A1_1	0	chr21	45405181	45513720
COL1A1_1	0	chr17	50184095	50201642
COL23A1_5	0	chr5	178237615	178590555
COL4A2_1	0	chr13	110307283	110513027
COL4A3_2	0	chr2	227164583	227314792
COL4A3_7	0	chr2	227164583	227293303
COL4A3BP_2	0	chr5	75371102	75511981
COL4A4_10	0	chr2	227020130	227164210
COLEC11_12	0	chr2	3606051	3644644
COLEC11_8	0	chr2	3603598	3644458
COMMD4_7	0	chr15	75336109	75340273
COMMD4_8	0	chr15	75336111	75340273
COMMD9_1	0	chr11	36272291	36289449
COPS3_2	0	chr17	17246623	17280698
COPS7A_5	0	chr12	6724302	6731875
COPS7B_4	0	chr2	231786382	231809254
COQ3_3	0	chr6	99369400	99394122
COQ6_5	0	chr14	73950309	73963112
CORO2B_5	0	chr15	68641516	68727806
CORO6_4	0	chr17	29614976	29622908
CORO7_1	0	chr16	4340250	4416961
COX10_3	0	chr17	14069502	14179274
COX4I2_1	0	chr20	31637881	31645028
CPE_1	0	chr4	165378944	165498330
CPEB3_1	0	chr10	92048635	92291118
CPEB3_5	0	chr10	92048635	92239736
CPEB3_8	0	chr10	92081394	92243279
CPM_4	0	chr12	68856417	68933202
CPN1_1	0	chr10	100042307	100081885
CPNE1_1	0	chr20	35626030	35664956
CPS1_1	0	chr2	210477681	210679107
CPSF3_3	0	chr2	9424063	9473101
CPSF3L_3	0	chr1	1311584	1324687
CPT1B_1	0	chr22	50568860	50578667
CPT1C_8	0	chr19	49691490	49713731
CPVL_2	0	chr7	28995630	29146537
CPXCR1_2	0	chrX	88747224	88754785
CRAT_1	0	chr9	129094793	129110791
CRB1_3	0	chr1	197268203	197478455
CREB3L1_1	0	chr11	46277637	46321422
CREB5_1	0	chr7	28299320	28825894
CREB5_2	0	chr7	28409354	28825894
CREB5_4	0	chr7	28435614	28825894
CREBBP_4	0	chr16	3725059	3879973
CREBBP_5	0	chr16	3725059	3879973
CREBZF_5	0	chr11	85658813	85665138
CRELD2_6	0	chr22	49918652	49925760
CREM_14	0	chr10	35127456	35212958
CREM_27	0	chr10	35195126	35212958
CREM_30	0	chr10	35195126	35210750
CRLF1_1	0	chr19	18593224	18606850
CRTAC1_1	0	chr10	97864999	98030828
CRTAM_1	0	chr11	122838546	122872639
CRTC2_2	0	chr1	153947674	153958643
CRTC2_5	0	chr1	153947674	153958624
CRYBB1_1	0	chr22	26599397	26618027
CRYZ_5	0	chr1	74705485	74733408
CSAD_6	0	chr12	53157662	53164493
CSAD_8	0	chr12	53164714	53181629
CSDE1_6	0	chr1	114716912	114758050
CSF2RB_2	0	chr22	36913596	36937522
CSPG4_1	0	chr15	75674321	75712848
CSPG5_5	0	chr3	47562237	47578869
CSPP1_12	0	chr8	67064365	67196614
CSPP1_16	0	chr8	67064406	67196614
CSPP1_4	0	chr8	67064354	67172916
CSPP1_5	0	chr8	67064354	67172916
CTAGE5_13	0	chr14	39269016	39350694
CTAGE5_2	0	chr14	39265283	39350694
CTAGE5_3	0	chr14	39265967	39350694
CTH_3	0	chr1	70411217	70439851
CTNNA1_1	0	chr5	138753417	138935034
CTNNA3_1	0	chr10	65912517	67696177
CTNNA3_2	0	chr10	65912517	67665658
CTNNA3_3	0	chr10	65912517	67387032
CTNNB1_4	0	chr3	41199476	41240445
CTNNBL1_1	0	chr20	37693954	37872129
CTNND1_1	0	chr11	57761761	57819180
CTNND1_10	0	chr11	57761761	57819180
CTNND1_22	0	chr11	57761761	57819180
CTNND1_3	0	chr11	57761761	57819180
CTPS2_4	0	chrX	16589548	16712678
CTRB2_1	0	chr16	75204095	75207174
CTSB_2	0	chr8	11842523	11868137
CTSB_6	0	chr8	11842523	11868114
CTSV_2	0	chr9	97029676	97039310
CTXN3_2	0	chr5	127653014	127658630
CUBN_1	0	chr10	16823965	17129817
CUEDC1_1	0	chr17	57861242	57955323
CUEDC1_2	0	chr17	57861595	57946885
CUL4A_1	0	chr13	113208192	113265078
CUL4A_3	0	chr13	113208771	113265078
CUX1_10	0	chr7	101817223	102258233
CX3CR1_4	0	chr3	39263493	39280036
CXCL13_2	0	chr5	135570678	135579279
CXCL14_1	0	chr17	4733528	4739928
CXCL17_1	0	chr4	73869391	73871302
CXCR5_2	0	chr11	118893391	118896271
CXorf38_1	0	chrX	40626920	40647677
CXorf40B_4	0	chrX	149932196	149938850
CXorf40B_9	0	chrX	149932196	149937745
CXorf56_3	0	chrX	119538148	119565409
CXXC4_1	0	chr4	104468305	104494901
CYB561A3_3	0	chr11	61348747	61356889
CYB561D1_5	0	chr1	109494078	109500441
CYB561D1_6	0	chr1	109494078	109500441
CYLD_9	0	chr16	50742645	50801935
CYP20A1_5	0	chr2	203239020	203297036
CYP2R1_3	0	chr11	14878004	14891629
CYP4F3_5	0	chr19	15641298	15659759
CYP7B1_1	0	chr8	64595971	64798791
CYS1_1	0	chr2	10056798	10080411
CYSLTR1_1	0	chrX	78271467	78327691
CYSLTR1_2	0	chrX	78271467	78327691
DAB2IP_10	0	chr9	121742784	121782875
DAB2IP_4	0	chr9	121651751	121785530
DALRD3_10	0	chr3	49015487	49018597
DALRD3_11	0	chr3	49015487	49018597
DALRD3_3	0	chr3	49015398	49018599
DAND5_1	0	chr19	12969617	12974753
DAPK2_4	0	chr15	63907922	64071387
DAZL_1	0	chr3	16586791	16605499
DBF4B_3	0	chr17	44708607	44752269
DBI_8	0	chr2	119367047	119372551
DBN1_1	0	chr5	177456612	177473693
DBN1_5	0	chr5	177456612	177462408
DCAF17_2	0	chr2	171434250	171485052
DCAF17_5	0	chr2	171434250	171485052
DCAF17_7	0	chr2	171434250	171478060
DCAF17_8	0	chr2	171434250	171476944
DCAF4_11	0	chr14	72935022	72962103
DCAF4_3	0	chr14	72926331	72959649
DCAF5_6	0	chr14	69050923	69153035
DCAKD_8	0	chr17	45033854	45051661
DCHS1_1	0	chr11	6621323	6655849
DCHS1_2	0	chr11	6621324	6664089
DCLK1_2	0	chr13	35768651	35855861
DCLRE1C_9	0	chr10	14908165	14954031
DCN_4	0	chr12	91145257	91179582
DCN_7	0	chr12	91145257	91178552
DCST2_1	0	chr1	155017445	155033264
DCT_1	0	chr13	94439580	94479682
DCTD_1	0	chr4	182890090	182917477
DCTD_3	0	chr4	182890093	182917438
DCTD_8	0	chr4	182890093	182917262
DCTD_9	0	chr4	182890093	182917262
DCTN1_2	0	chr2	74361153	74380355
DCTN1_5	0	chr2	74361153	74374735
DCTN2_3	0	chr12	57530049	57547331
DCTN4_4	0	chr5	150708746	150758520
DDHD2_6	0	chr8	38231952	38262769
DDO_2	0	chr6	110392179	110415550
DDR1_15	0	chr6	30888687	30900156
DDR1_6	0	chr6	30884083	30900156
DDR1_7	0	chr6	30884508	30900156
DDR1_9	0	chr6	30884549	30900156
DDR2_5	0	chr1	162711279	162786619
DDX11_13	0	chr12	31074351	31104799
DDX11_18	0	chr12	31077924	31104792
DDX11_5	0	chr12	31073853	31104799
DDX19B_3	0	chr16	70299158	70333832
DDX19B_9	0	chr2	15591620	15631111
DDX23_2	0	chr12	48832577	48852188
DDX31_6	0	chr9	132637862	132670401
DDX4_6	0	chr6	73394561	73417566
DDX60L_9	0	chr11	118747762	118790947
DEC1_1	0	chr9	115141817	115402644
DEDD_4	0	chr19	42201629	42217716
DEF8_1	0	chr16	89948151	89968060
DEF8_12	0	chr16	89948751	89968060
DEF8_5	0	chr16	89948730	89968060
DEFB135_1	0	chr8	11973936	11974599
DENND1A_2	0	chr9	123379655	123929987
DENND1B_6	0	chr1	197509614	197595956
DENND4A_8	0	chr15	65661339	65706082
DENND5A_2	0	chr11	9138824	9265326
DENND5B_3	0	chr12	31384781	31590954
DENND6A_4	0	chr3	57628805	57693089
DEPDC5_11	0	chr22	31753978	31907015
DERL2_2	0	chr17	5474289	5486498
DFNB31_6	0	chr9	114402079	114466392
DFNB59_1	0	chr2	178451435	178461386
DGCR14_3	0	chr22	19133934	19144659
DGKA_3	0	chr12	55932027	55954023
DGKA_5	0	chr12	55932050	55954027
DGKA_8	0	chr12	55937016	55954027
DGKE_3	0	chr17	56834130	56858665
DGKG_1	0	chr3	186147200	186362234
DGKH_3	0	chr13	42048706	42229755
DGKZ_10	0	chr11	46361521	46380553
DHCR7_1	0	chr11	71434410	71448431
DHDDS_13	0	chr1	26432397	26471297
DHDH_1	0	chr19	48933681	48944969
DHRS4_2	0	chr14	23953734	23969279
DHRS4_7	0	chr14	23953734	23969274
DHRS4L2_1	0	chr14	23969873	24006408
DHX32_1	0	chr10	125836339	125881315
DHX40_2	0	chr17	59565524	59608352
DIP2A_2	0	chr21	46458948	46570013
DIP2A_5	0	chr21	46458948	46550110
DIXDC1_2	0	chr11	111927163	112018415
DIXDC1_4	0	chr11	111937207	112018415
DKKL1_5	0	chr19	49363784	49375116
DLG1_13	0	chr3	197042565	197297245
DLG4_1	0	chr17	7189889	7220050
DLG4_5	0	chr17	7189889	7217609
DLG5_3	0	chr10	77790790	77926548
DLG5_5	0	chr10	77816025	77926551
DLGAP1_4	0	chr18	3496031	3874767
DLGAP4_7	0	chr20	36497080	36528633
DMC1_2	0	chr22	38518927	38570286
DMC1_3	0	chr22	38518927	38570286
DMC1_6	0	chr22	38518948	38568409
DMD_16	0	chrX	31119227	32155469
DMD_17	0	chrX	31119227	32155469
DMGDH_2	0	chr5	78997605	79069629
DMPK_3	0	chr19	45769708	45782557
DMRT1_2	0	chr9	841689	969090
DMRT2_6	0	chr9	1050353	1057554
DMTF1_10	0	chr7	87153144	87196325
DMTF1_6	0	chr7	87152553	87196332
DMXL2_1	0	chr15	51447723	51622770
DNAAF1_1	0	chr16	84145259	84177918
DNAH12_2	0	chr1	224929653	225399294
DNAH8_1	0	chr6	38715340	39030798
DNAI1_2	0	chr9	34458751	34520989
DNAJA4_5	0	chr15	78266217	78282196
DNAJB1_2	0	chr10	72332829	72355149
DNAJB1_3	0	chr10	72332829	72355149
DNAJB6_5	0	chr7	157337547	157410108
DNAJB7_1	0	chr22	40859548	40862126
DNAJC21_3	0	chr12	49347257	49351914
DNAJC22_4	0	chr11	31369829	31432835
DNAJC22_6	0	chr9	111631351	111654351
DNAJC27_1	0	chr21	33488054	33491483
DNAJC7_5	0	chr17	41976438	42017434
DNALI1_1	0	chr1	37556918	37566857
DNALI1_2	0	chr1	37556936	37566857
DNASE1_5	0	chr16	3654119	3662688
DNASE2B_1	0	chr1	84398531	84415008
DNER_2	0	chr2	229357628	229714566
DNM1P50_1	0	chr15	30568619	30571486
DNM3_4	0	chr1	171841494	172418466
DNM3_9	0	chr1	171970141	172412717
DNMT3A_1	0	chr2	25228551	25314672
DNMT3A_7	0	chr2	25232960	25252315
DNMT3B_4	0	chr20	32762384	32809356
DNTT_1	0	chr10	96304327	96338564
DOC2A_5	0	chr16	30005513	30012115
DOCK10_6	0	chrX	118495908	118686160
DOCK4_2	0	chr7	111726109	112206394
DOCK6_5	0	chr19	11199294	11252103
DOCK7_6	0	chr1	62454894	62586614
DOK2_1	0	chr8	21908872	21913776
DOK2_4	0	chr8	21908872	21913665
DOK4_2	0	chr16	57471960	57479799
DOT1L_2	0	chr19	2164159	2232578
DPAGT1_2	0	chr11	119096504	119102091
DPF1_10	0	chr19	38211014	38224250
DPF1_4	0	chr19	38211008	38224250
DPF1_5	0	chr19	38211014	38229666
DPH2_2	0	chr1	43969980	43973371
DPH6_1	0	chr15	35365468	35546588
DPP6_1	0	chr7	153748188	154894285
DPP7_1	0	chr9	137110539	137114752
DPY19L3_4	0	chr19	32432733	32485890
DPY19L4_3	0	chr8	94720156	94793836
DPY19L4_4	0	chr8	94739710	94793836
DPYD_2	0	chr1	97077742	97921034
DPYS_4	0	chr8	104381179	104467053
DQX1_1	0	chr2	74518130	74526281
DSC3_1	0	chr18	30990085	31042815
DSCAML1_1	0	chr11	117427772	117797261
DTNB_1	0	chr2	25377197	25650222
DTNB_2	0	chr2	25377242	25673647
DTNB_8	0	chr2	25377242	25673564
DTNBP1_4	0	chr6	15522805	15662830
DTX2_9	0	chr7	76480509	76505995
DUSP10_3	0	chr2	73762197	73780157
DUSP18_3	0	chr22	30662065	30667885
DUSP27_2	0	chr2	240560053	240564014
DUSP6_1	0	chr12	89348059	89352519
DVL1_3	0	chr1	1336449	1349117
DXO_4	0	chr6	31970115	31972162
DYM_8	0	chr18	49209195	49460704
DYRK1A_9	0	chr21	37420299	37515376
DYRK1B_2	0	chr19	39825349	39834201
DYRK1B_5	0	chr19	39825349	39833218
DYRK1B_6	0	chr19	39825349	39833216
DZIP1_3	0	chr13	95581115	95644706
E2F6_2	0	chr2	11444374	11466177
E2F6_6	0	chr2	11444374	11466177
EBF3_1	0	chr10	129835231	129963827
EBPL_2	0	chr13	49660675	49691487
ECE1_5	0	chr1	21217248	21294424
ECE2_1	0	chr3	184249656	184293031
ECHDC1_2	0	chr6	127288711	127344069
ECHDC1_6	0	chr6	127288711	127343609
ECM1_2	0	chr1	150508010	150513789
EDARADD_1	0	chr1	236394379	236484708
EDEM1_2	0	chr3	5187706	5213411
EDN2_2	0	chr1	41478774	41484628
EEF1A2_1	0	chr20	63488011	63499315
EEF1D_11	0	chr8	143579727	143597229
EEF1D_5	0	chr8	143579696	143597675
EFCAB12_1	0	chr17	47323960	47441312
EFCAB4A_11	0	chr11	827600	831986
EFCAB4A_16	0	chr11	828259	831991
EFCAB4B_3	0	chr12	3619044	3753200
EFCAB6_3	0	chr22	43528758	43812305
EFEMP1_3	0	chr2	55865971	55924163
EFHB_3	0	chr3	19884402	19934214
EFNA4_2	0	chr1	155063736	155069553
EFR3A_2	0	chr8	131904108	132013527
EFTUD1_1	0	chr15	82130219	82262763
EGF_8	0	chr4	109912890	110012962
EGR2_1	0	chr10	62811995	62893517
EGR3_5	0	chr8	22687660	22692389
EHBP1L1_5	0	chr11	65576043	65592650
EHD1_1	0	chr11	64852726	64879713
EHF_7	0	chr11	34632463	34663288
EHMT1_10	0	chr9	137710841	137836127
EHMT1_12	0	chr9	137715773	137836127
EHMT2_5	0	chr6	31879758	31897206
EHMT2_7	0	chr6	31879758	31897206
EID3_1	0	chr12	104303731	104305205
EIF1AD_5	0	chr11	65996544	66002166
EIF3CL_1	0	chr16	28379578	28403841
EIF4E2_3	0	chr3	71679288	71753624
EIF4ENIF1_3	0	chr22	31439358	31489561
EIF4ENIF1_5	0	chr22	31439364	31489888
EIF4G1_1	0	chr3	184314494	184335358
ELF2_11	0	chr4	139057856	139125251
ELF2_12	0	chr4	139057856	139083937
ELF2_2	0	chr4	139057716	139084414
ELF2_6	0	chr4	139057856	139177218
ELFN2_2	0	chr22	37367959	37427318
ELK4_2	0	chr1	205615391	205633829
ELMO1_6	0	chr7	36854360	37429037
ELMO2_9	0	chr20	46366049	46406616
ELMOD1_2	0	chr11	107591090	107666779
ELMOD2_3	0	chr4	140524590	140553770
ELMOD3_8	0	chr2	85357047	85377982
ELOVL5_5	0	chr6	53267398	53337617
ELP6_6	0	chr3	47495639	47512198
EMC1_1	0	chr19	50476476	50483526
EMILIN1_1	0	chr2	27078566	27086403
EML1_3	0	chr14	99793337	99942060
EML1_5	0	chr14	99793407	99942060
EML4_6	0	chr2	42207928	42332548
EML5_3	0	chr14	88622617	88792552
EML6_2	0	chr2	54820399	54972025
EMR3_1	0	chr19	14619116	14674918
ENAH_15	0	chr1	225494813	225652302
ENAM_2	0	chr4	70629425	70646807
ENDOV_1	0	chr17	80415164	80430343
ENDOV_12	0	chr17	80415268	80430343
ENDOV_4	0	chr17	80415165	80430343
ENDOV_8	0	chr17	80415165	80428584
ENDOV_9	0	chr17	80415166	80438086
ENO3_4	0	chr17	4951088	4957131
ENPEP_1	0	chr4	110476072	110563337
ENPP6_1	0	chr4	184088705	184217961
ENPP7_2	0	chr17	79731102	79742222
ENTHD2_3	0	chr17	81228271	81239055
ENTHD2_6	0	chr17	81228271	81238089
ENTPD1_1	0	chr10	95711778	95877266
ENTPD1_5	0	chr10	95755659	95866701
ENTPD6_2	0	chr20	25195690	25226729
EOGT_2	0	chr3	68975211	69013894
EPB41_12	0	chr1	28914573	29120041
EPB41_2	0	chr1	28887090	29120046
EPB41_6	0	chr1	28887102	29120041
EPB41L1_10	0	chr20	36092678	36232799
EPB41L2_1	0	chr6	130839346	131063322
EPB41L3_10	0	chr18	5392385	5610270
EPB41L4B_5	0	chr9	109239726	109320964
EPB41L5_5	0	chr2	120013047	120179119
EPGN_5	0	chr4	74308469	74316803
EPHB1_1	0	chr3	134795256	135260467
EPN1_5	0	chr19	55675230	55695775
EPN2_3	0	chr17	19237376	19336715
EPS8L2_2	0	chr11	706119	727727
EPSTI1_3	0	chr13	42886387	42992271
EPSTI1_4	0	chr13	42886387	42992271
EPYC_1	0	chr12	90963678	91005026
ERAS_1	0	chrX	48826512	48829869
ERBB2_2	0	chr17	39693291	39728662
ERBB2IP_8	0	chr5	65926598	66080516
ERC2_2	0	chr3	55508310	56468357
ERC2_3	0	chr3	55606760	56468357
ERF_2	0	chr19	42247564	42255128
ERF_3	0	chr19	42247564	42253898
ERGIC3_1	0	chr20	35542028	35557634
ERLIN2_6	0	chr8	37736678	37746553
ERMARD_7	0	chr6	169752374	169781523
ERMN_1	0	chr2	157318612	157327634
ERN1_2	0	chr17	64043029	64130142
ERP27_3	0	chr12	14914041	14938529
ERVFRD-1_1	0	chr6	11102488	11111838
ERVV-2_1	0	chr19	53044737	53051127
ESCO2_2	0	chr8	27774716	27804908
ESPNL_1	0	chr2	238100309	238133287
ESPNL_3	0	chr2	238127421	238133287
ESR1_2	0	chr6	151690495	152103274
ESR1_6	0	chr6	151809106	152103274
ESR2_1	0	chr14	64184008	64294090
ESR2_7	0	chr14	64233028	64283075
ESRP1_5	0	chr8	94641135	94707466
ESRRA_4	0	chr11	64305645	64316743
ESRRB_2	0	chr14	76371346	76501837
ETFB_2	0	chr19	51345154	51354842
EVA1A_1	0	chr2	75492317	75569722
EVI2B_1	0	chr17	31302869	31314100
EVL_1	0	chr14	100019381	100144236
EVL_4	0	chr14	100074468	100144236
EVL_5	0	chr14	100074468	100135898
EXD1_1	0	chr15	41182727	41230757
EXD1_3	0	chr15	41182734	41230743
EXD2_1	0	chr14	69191476	69244020
EXD3_13	0	chr9	137352822	137374879
EXOC1_1	0	chr4	55853635	55905025
EXOC1_5	0	chr4	55853647	55905025
EXOC4_2	0	chr7	133253066	133484197
EXOC6_3	0	chr10	92831136	93016349
EXOC6_8	0	chr10	92834712	93059494
EXOC7_5	0	chr17	76080992	76103787
EXOG_9	0	chr3	38496914	38525137
EXOSC2_7	0	chr9	130693779	130704858
EXTL2_1	0	chr1	100872371	100895179
EXTL2_5	0	chr1	100872371	100895179
EZH1_3	0	chr17	42700274	42745044
EZH1_4	0	chr17	42700274	42745037
EZH2_13	0	chr7	148807382	148847269
EZH2_8	0	chr7	148807382	148883494
F2_1	0	chr11	46719192	46739506
FAAH2_3	0	chrX	57286577	57452361
FABP6_5	0	chr5	160213696	160238719
FABP6_6	0	chr5	160229429	160238722
FABP7_1	0	chr6	122779500	122784074
FAIM_2	0	chr12	49866895	49900268
FAIM2_2	0	chr1	206904399	206922015
FAIM3_3	0	chr3	138608699	138633376
FAIM3_4	0	chr3	138608699	138633376
FAIM3_5	0	chr3	138609076	138633376
FAM104A_2	0	chr17	73207352	73232394
FAM104B_2	0	chrX	55143101	55161195
FAM107B_11	0	chr10	14518556	14554157
FAM107B_7	0	chr10	14518556	14572189
FAM109A_1	0	chr12	111360650	111369121
FAM109A_4	0	chr12	111362598	111368722
FAM110A_6	0	chr20	844607	846279
FAM111B_3	0	chr11	59107184	59127415
FAM115A_7	0	chr7	143853089	143885370
FAM115A_9	0	chr7	143853089	143882883
FAM118A_4	0	chr22	45309918	45341955
FAM118A_6	0	chr22	45309918	45337968
FAM118A_7	0	chr22	45309918	45337968
FAM122B_5	0	chrX	134769565	134796355
FAM122C_5	0	chrX	134804121	134854591
FAM126B_5	0	chr2	200979053	201071529
FAM131A_4	0	chr3	184337487	184346275
FAM135A_7	0	chr6	70413485	70561174
FAM13B_6	0	chr5	137937959	138033113
FAM13C_2	0	chr10	59246128	59362594
FAM151A_2	0	chr1	54609180	54623174
FAM151B_2	0	chr5	80501508	80541949
FAM154B_2	0	chr15	82262810	82283650
FAM156B_6	0	chrX	52899382	52908560
FAM166B_2	0	chr9	35561829	35563899
FAM172A_11	0	chr5	93618066	94055960
FAM172A_15	0	chr5	93865367	94111670
FAM172A_3	0	chr5	93617724	94111699
FAM172A_6	0	chr5	93618066	94111670
FAM175A_2	0	chr4	83461059	83485108
FAM184A_1	0	chr6	118959828	119149193
FAM184A_2	0	chr6	118959828	119149193
FAM184B_1	0	chr4	17632072	17781512
FAM185A_1	0	chr7	102748948	102850008
FAM185A_3	0	chr7	102748951	102809225
FAM186B_3	0	chr12	49584238	49605639
FAM188A_5	0	chr10	15778173	15837632
FAM189B_4	0	chr1	155247204	155255477
FAM189B_5	0	chr1	155247204	155255477
FAM189B_6	0	chr1	155247204	155255477
FAM192A_10	0	chr16	57152465	57181580
FAM193A_6	0	chr4	2625431	2732575
FAM193B_10	0	chr5	177519788	177536390
FAM193B_13	0	chr5	177531822	177554489
FAM19A3_2	0	chr1	112718996	112727235
FAM208B_11	0	chr10	5709631	5765779
FAM209B_1	0	chr20	56527170	56536520
FAM213A_2	0	chr10	80408485	80432997
FAM213A_6	0	chr10	80413818	80432997
FAM213A_7	0	chr10	80413818	80432997
FAM213B_1	0	chr1	2586749	2591469
FAM214A_2	0	chr15	52581320	52678756
FAM214B_13	0	chr9	35104120	35111452
FAM217B_3	0	chr20	59940388	59948647
FAM219A_3	0	chr9	34398183	34458570
FAM21A_8	0	chr10	50112166	50133509
FAM221A_1	0	chr7	23679611	23702668
FAM221A_5	0	chr7	23680129	23702650
FAM227A_5	0	chr22	38585809	38656629
FAM227B_4	0	chr15	49328546	49620929
FAM26D_4	0	chr6	116529012	116558868
FAM35A_7	0	chr10	87151113	87191468
FAM3A_4	0	chrX	154506158	154516242
FAM47E_2	0	chr4	76214039	76283783
FAM49A_1	0	chr2	16549458	16665866
FAM57B_3	0	chr16	30024426	30046626
FAM57B_6	0	chr16	30024426	30030081
FAM58A_3	0	chrX	153587924	153599134
FAM63A_1	0	chr1	150996736	151008355
FAM63A_15	0	chr1	150996824	151006298
FAM65A_4	0	chr16	67531547	67546788
FAM65B_11	0	chr6	24839358	24877365
FAM65B_7	0	chr6	24804283	24898566
FAM71B_1	0	chr5	157162331	157166268
FAM72A_1	0	chr1	206186181	206203045
FAM73B_2	0	chr9	129036973	129072072
FAM83F_1	0	chr22	39994948	40030039
FAM83H_5	0	chr8	143723932	143733572
FAM86B1_6	0	chr8	12182109	12194101
FAM86B2_7	0	chr8	12425734	12436235
FAM92A1_1	0	chr8	93700251	93729250
FAM9B_2	0	chrX	9025074	9033121
FAM9C_4	0	chrX	13038064	13043857
FAN1_2	0	chr15	30903798	30941569
FAN1_3	0	chr15	30903851	30911788
FANCC_5	0	chr9	95107278	95317709
FANCD2_4	0	chr3	10026386	10099012
FANCD2_9	0	chr3	10048026	10099012
FANCL_3	0	chr2	58159242	58241364
FAR2_3	0	chr12	29223622	29335616
FARP1_2	0	chr13	98142638	98449769
FARP2_2	0	chr2	241356248	241466036
FARS2_2	0	chr6	5261325	5771583
FAXDC2_3	0	chr5	154817033	154834934
FBN1_1	0	chr15	48408305	48645788
FBN2_1	0	chr5	128257908	128538042
FBN3_2	0	chr19	8065403	8147480
FBP1_2	0	chr9	94603132	94640205
FBRSL1_5	0	chr12	132490454	132585188
FBRSL1_8	0	chr12	132490454	132585188
FBRSL1_9	0	chr12	132490454	132585188
FBXL13_5	0	chr7	102813229	103074833
FBXL13_7	0	chr7	102813229	103074833
FBXL13_9	0	chr7	102813229	103074822
FBXL19_1	0	chr16	30923054	30948783
FBXL4_4	0	chr6	98873923	98947947
FBXL5_2	0	chr4	15604383	15655412
FBXL5_4	0	chr4	15605005	15659867
FBXO10_2	0	chr9	37510891	37532292
FBXO11_5	0	chr2	47806922	47906385
FBXO18_6	0	chr10	5896812	5937593
FBXO27_2	0	chr1	224114086	224162047
FBXO30_1	0	chr16	87326986	87392107
FBXO30_2	0	chr16	87326986	87383793
FBXO32_1	0	chr14	39396372	39432500
FBXO36_2	0	chr5	148383945	148442836
FBXO4_4	0	chr2	73254689	73266538
FBXO41_1	0	chr1	16250063	16352453
FBXO44_2	0	chr1	11654856	11663327
FBXO48_3	0	chr5	41925320	41941570
FBXO6_2	0	chr1	11664307	11674145
FBXO6_3	0	chr1	11664672	11674145
FBXW2_3	0	chr9	120757676	120793422
FBXW7_3	0	chr4	152321257	152352958
FBXW8_2	0	chr12	116910955	117031148
FBXW8_5	0	chr12	116911008	117031148
FCER2_3	0	chr19	7688756	7699479
FCGR2A_1	0	chr1	161505414	161519570
FCGR2A_2	0	chr1	161505414	161519570
FCGR2B_2	0	chr1	161663114	161678654
FCGRT_2	0	chr19	49512348	49526333
FCHSD1_4	0	chr5	141641701	141651407
FCRL1_1	0	chr1	157794402	157820150
FCRL1_3	0	chr1	157794402	157820150
FCRL2_2	0	chr1	157745734	157777329
FCRL2_4	0	chr1	157746491	157777329
FCRL4_1	0	chr1	157573748	157598080
FCRLA_1	0	chr1	161706971	161714352
FCRLB_2	0	chr1	161722652	161728143
FDFT1_10	0	chr8	11807942	11839309
FEM1B_2	0	chr15	68277966	68295862
FERMT2_1	0	chr14	52857270	52951097
FERMT2_2	0	chr14	52857270	52951097
FERMT2_3	0	chr14	52857270	52951050
FERMT3_1	0	chr11	64206679	64223891
FERMT3_3	0	chr11	64206681	64223884
FES_8	0	chr15	90885045	90895776
FEZ1_3	0	chr11	125445749	125495622
FGB_1	0	chr4	154562979	154572763
FGD2_2	0	chr6	37005654	37027522
FGD2_4	0	chr6	37013024	37029069
FGD4_2	0	chr12	32399855	32646050
FGD6_2	0	chr12	95076750	95217464
FGF12_3	0	chr5	171419662	171457626
FGF22_2	0	chr12	4368226	4379728
FGFR3_9	0	chr4	1793311	1808872
FGFR4_1	0	chr5	177086904	177098126
FGL1_1	0	chr8	17864384	17910365
FGR_1	0	chr1	27612288	27635216
FGR_3	0	chr1	27612288	27626240
FHDC1_4	0	chr4	152962818	152977163
FHOD3_5	0	chr18	36297713	36780056
FIGNL1_3	0	chr7	50444128	50450390
FILIP1L_2	0	chr3	99833143	99876203
FIP1L1_10	0	chr4	53377639	53459621
FIP1L1_14	0	chr4	53377640	53459621
FKBP1B_2	0	chr2	24049713	24063681
FKBP9_2	0	chr7	32957403	33006931
FKRP_3	0	chr19	46746045	46758486
FLI1_2	0	chr11	128693915	128813267
FLJ45513_1	0	chr17	49845909	49848837
FLNB_1	0	chr3	58008399	58172255
FLT3LG_10	0	chr19	49474482	49481891
FLYWCH2_4	0	chr16	2883194	2899382
FMN2_1	0	chr1	240091884	240475189
FMNL1_1	0	chr17	45221905	45247320
FMNL1_10	0	chr17	45221924	45247318
FMNL1_6	0	chr17	45221905	45246852
FMNL3_5	0	chr12	49644932	49662036
FMR1NB_1	0	chrX	147981328	148026667
FN1_16	0	chr2	215361850	215436167
FNBP1_2	0	chr9	129887178	130043167
FNBP1L_1	0	chr1	93448090	93554661
FNDC3A_3	0	chr13	48976608	49209779
FNDC8_2	0	chr17	35121611	35130732
FNIP2_7	0	chr4	158851369	158908050
FOSB_1	0	chr19	45467994	45475179
FOSB_3	0	chr19	45467995	45475179
FOSL1_1	0	chr11	65892140	65900517
FOSL2_4	0	chr2	28394280	28417312
FOXB1_1	0	chr15	60004221	60005943
FOXH1_1	0	chr8	144473731	144476335
FOXL1_1	0	chr16	86578508	86581698
FOXN2_3	0	chr2	48314655	48379295
FOXN4_1	0	chr12	109277977	109309220
FOXP1_15	0	chr3	70954713	71130941
FOXRED1_2	0	chr11	126269077	126278132
FRK_3	0	chr6	115941527	116060873
FRMD3_6	0	chr9	83244621	83351001
FRMD5_5	0	chr15	43870763	44195231
FRMPD1_1	0	chr9	37651054	37746904
FRS2_1	0	chr12	69470348	69579793
FRS2_3	0	chr12	69470348	69579793
FRS3_1	0	chr6	41770020	41779905
FRY_2	0	chr13	32060885	32296657
FRYL_5	0	chr4	48497565	48780298
FSD1_3	0	chr19	4304594	4323836
FSD1L_4	0	chr9	105448033	105552433
FSD1L_5	0	chr9	105448033	105552433
FSD1L_7	0	chr9	105448038	105552433
FSIP1_1	0	chr15	39594170	39782838
FST_1	0	chr5	53480354	53487134
FST_4	0	chr5	53480356	53487134
FST_5	0	chr5	53480433	53486474
FST_6	0	chr5	53480433	53486474
FSTL4_1	0	chr5	133196459	133612532
FURIN_3	0	chr15	90872882	90883457
FUT8_2	0	chr14	65410591	65744121
FUZ_8	0	chr19	49809757	49813288
FXYD2_1	0	chr11	117820074	117828092
FXYD3_12	0	chr19	35116176	35123660
FXYD3_5	0	chr19	35115827	35124324
FXYD5_6	0	chr19	35154941	35169885
FXYD6_1	0	chr11	117820074	117877031
FYB_2	0	chr5	39105251	39219578
FYCO1_5	0	chr3	45964466	45995824
FYTTD1_1	0	chr3	197749552	197784446
GAA_5	0	chr17	80101619	80119881
GAB1_6	0	chr4	143381949	143474197
GAB2_1	0	chr11	78215289	78417822
GABBR2_2	0	chr9	98290261	98538653
GABPB1_11	0	chr15	50285879	50355408
GABPB2_3	0	chr1	151070310	151118531
GAD1_4	0	chr2	170817254	170861151
GAL3ST1_1	0	chr22	30554634	30565201
GAL3ST3_1	0	chr11	68684514	68691175
GALE_2	0	chr1	23795598	23800544
GALK2_5	0	chr15	49170015	49329805
GALNT11_2	0	chr7	152093993	152122342
GALNT13_1	0	chr2	154236045	154450955
GALNT14_3	0	chr3	16174578	16231992
GALNT16_2	0	chr11	11270874	11622041
GALNT8_1	0	chr12	4720585	4772726
GANAB_2	0	chr11	62624825	62646726
GARNL3_5	0	chr9	127264476	127393549
GAS2_3	0	chr11	22674772	22813001
GAS2L1_3	0	chr22	29306994	29312789
GAS7_5	0	chr17	9910662	10059816
GATA5_2	0	chr20	62463496	62475785
GATAD2A_9	0	chr19	19429235	19508932
GBGT1_2	0	chr9	133152947	133163945
GBP1_2	0	chr1	89052316	89059286
GBP3_6	0	chr1	89008843	89022880
GBP4_1	0	chr1	89181147	89198950
GBX1_1	0	chr7	151148588	151167548
GCNT1_3	0	chr9	76459151	76507416
GCNT2_1	0	chr6	10521282	10629368
GCSAML_7	0	chr1	247549044	247577690
GDA_1	0	chr9	72114594	72252224
GDF1_1	0	chr10	47300223	47313577
GDNF-AS1_1	0	chr5	37812676	37834822
GDPD1_4	0	chr17	59220466	59273021
GDPD5_1	0	chr11	75434637	75477758
GFI1B_1	0	chr9	132978410	132991697
GFI1B_2	0	chr9	132978710	132991697
GFM2_5	0	chr5	74736343	74767371
GFRA2_9	0	chr8	21692017	21769231
GFY_1	0	chr19	49426430	49428818
GGACT_3	0	chr13	100530964	100533653
GGT1_3	0	chr22	24603156	24629005
GH1_3	0	chr17	63917202	63918838
GH1_4	0	chr17	63917202	63918838
GHRHR_1	0	chr7	30964020	30979531
GIGYF1_6	0	chr7	100679506	100689247
GIMAP6_2	0	chr7	150625374	150632648
GIN1_2	0	chr5	103085999	103120128
GIPC1_1	0	chr19	14477758	14496149
GIPC2_3	0	chr1	78046051	78135714
GIPR_1	0	chr19	45668243	45682459
GIT2_3	0	chr12	109929801	109996389
GIT2_4	0	chr12	109929801	109996389
GIT2_7	0	chr12	109929801	109996389
GJC1_3	0	chr17	44798447	44829694
GJC1_4	0	chr17	44798447	44807469
GK_2	0	chr3	142157526	142225607
GLG1_1	0	chr16	74447426	74607144
GLRB_3	0	chr4	157076402	157172090
GLS_3	0	chr12	56470943	56488414
GLS2_6	0	chr2	190880820	190932994
GLTSCR1_1	0	chr19	47608195	47703277
GLYR1_3	0	chr16	4803202	4847334
GNA13_2	0	chr17	65009288	65055774
GNA15_1	0	chr19	3136192	3163768
GNAL_6	0	chr18	11857437	11885685
GNAQ_1	0	chr9	77716273	78031449
GNE_6	0	chr9	36216967	36277056
GNG12_1	0	chr1	67701465	67833472
GNLY_2	0	chr2	85694290	85698752
GNPDA2_7	0	chr4	44703158	44726591
GOLGA3_5	0	chr12	132768912	132828861
GOLGA3_9	0	chr12	132768912	132811847
GOLGA4_1	0	chr3	37243190	37366879
GOLGA6L9_2	0	chr15	82415668	82439153
GOLGA6L9_8	0	chr15	82415668	82439153
GOLGA6L9_9	0	chr15	82429979	82439387
GOLGA8N_2	0	chr15	32593455	32604141
GOLGB1_5	0	chr3	121663200	121750735
GON4L_3	0	chr1	155749657	155857295
GON4L_4	0	chr1	155749658	155859376
GON4L_8	0	chr1	155749658	155856847
GOSR1_5	0	chr17	30477654	30522813
GPA33_1	0	chr1	167052844	167090631
GPAM_1	0	chr10	112148212	112215395
GPAM_2	0	chr10	112149863	112183779
GPAM_5	0	chr10	112160343	112215395
GPANK1_1	0	chr6	31661228	31666283
GPANK1_4	0	chr6	31661228	31665630
GPATCH1_2	0	chr2	37084450	37099244
GPATCH2L_5	0	chr14	76154353	76212803
GPBAR1_3	0	chr2	218261014	218263859
GPD1L_4	0	chr3	32106632	32168709
GPM6A_3	0	chr4	175632936	176002691
GPM6A_5	0	chr4	175632936	175787676
GPN1_1	0	chr2	27628647	27650846
GPR113_2	0	chr6	46852504	46921977
GPR113_3	0	chr6	46852589	46954954
GPR114_3	0	chr6	46853984	46921977
GPR114_4	0	chrX	130384344	130385537
GPR124_3	0	chr6	142302625	142446266
GPR132_2	0	chr11	64284338	64289500
GPR132_3	0	chr11	64286109	64289500
GPR137B_2	0	chr17	74367505	74372600
GPR137C_2	0	chrX	9725851	9765817
GPR155_3	0	chr10	25175360	25602229
GPR157_2	0	chr3	170083018	170085388
GPR160_4	0	chr1	168079541	168137667
GPR174_1	0	chr12	56994570	56996685
GPR179_1	0	chr2	206175315	206218047
GPR33_1	0	chrX	41688967	41697277
GPR37_1	0	chr1	202122900	202129506
GPR52_1	0	chr1	174448073	174449545
GPR56_6	0	chr16	57619997	57665032
GPR68_5	0	chr14	91232531	91239060
GPR68_6	0	chr6	109978255	109980720
GPR82_1	0	chrX	41724154	41730135
GPR87_1	0	chr3	151294085	151316848
GPR89B_7	0	chr1	147928882	147993341
GPRC5C_5	0	chr17	74433696	74447429
GPRIN2_3	0	chr10	46549048	46556071
GPX2_1	0	chr14	64939151	64942905
GRAMD1A_5	0	chr19	35000003	35024187
GRAMD1A_9	0	chr19	35002784	35026471
GRAMD1B_1	0	chr11	123420190	123619574
GRAMD1B_10	0	chr11	123525635	123627771
GRAMD1B_11	0	chr11	123525976	123619574
GRAMD1C_4	0	chr3	113897470	113947174
GRAP_2	0	chr22	39901085	39973343
GRAPL_1	0	chr17	19127468	19158835
GRASP_4	0	chr12	52010491	52015889
GRB10_12	0	chr7	50590067	50645652
GRB14_2	0	chr2	164492812	164568550
GREB1_6	0	chr2	11539953	11588240
GREB1L_1	0	chr18	21242241	21522830
GRHL2_1	0	chr8	101492439	101669726
GRID1_2	0	chr10	85602045	86366490
GRIK4_3	0	chr11	120564485	120962978
GRIN2B_1	0	chr12	13560749	13608652
GRIN2D_1	0	chr19	48394874	48444931
GRIP1_6	0	chr12	66347397	67069228
GRK4_3	0	chr4	2963504	3040744
GRK6_2	0	chr5	177426685	177442849
GRM2_2	0	chr3	51707064	51718613
GRM5_5	0	chr11	88504575	89048072
GRP_2	0	chr18	59220167	59230771
GSAP_2	0	chr7	77310750	77416400
GSDMA_1	0	chr17	39962972	39977766
GSDMB_3	0	chr17	39904594	39918650
GSE1_10	0	chr16	85613235	85676206
GSG1_8	0	chr12	13084107	13103725
GSN_5	0	chr9	121268101	121332842
GSPT1_1	0	chr16	11868127	11916662
GSTM1_2	0	chr1	109687795	109693745
GSTO1_1	0	chr10	104254193	104267464
GSTO2_2	0	chr10	104268872	104299418
GTF2A1_3	0	chr14	81175451	81220952
GTF2I_11	0	chr7	74687526	74760692
GTF2I_2	0	chr7	74657664	74760692
GTF2I_7	0	chr7	74658999	74760692
GTF3C3_2	0	chr2	196763235	196784847
GTF3C5_3	0	chr9	133030674	133058503
GTPBP10_2	0	chr22	38705934	38733587
GTPBP2_3	0	chr6	43620480	43627353
GTPBP4_2	0	chr10	988430	1017765
GTSF1L_2	0	chr20	43726160	43727002
GUCY1A3_3	0	chr4	155666709	155722569
GUCY1B3_2	0	chr4	155775015	155807631
GUK1_3	0	chr1	228140227	228148955
GUK1_9	0	chr1	228144702	228148955
GYLTL1B_5	0	chr11	45922694	45927885
GYS2_2	0	chr12	21533297	21604858
GZF1_7	0	chr20	23362131	23368907
GZMM_2	0	chr19	544033	549920
H2AFY_1	0	chr10	70052600	70112284
H2BFWT_1	0	chrX	104011146	104013687
HAL_1	0	chr12	95972661	95996365
HAL_2	0	chr12	95972661	95996365
HAO1_1	0	chr20	7882983	7940446
HAO2_3	0	chr1	119368775	119394130
HAO2_6	0	chr1	119368775	119386033
HAPLN1_1	0	chr5	83638197	83721077
HAPLN4_1	0	chr19	19255640	19262787
HAS2_1	0	chr8	121613030	121641390
HBP1_3	0	chr7	107169771	107202517
HCAR2_1	0	chr12	122701292	122703357
HCAR3_1	0	chr12	122714755	122716892
HCFC1_3	0	chrX	153947556	153971833
HCFC1R1_1	0	chr16	3022619	3024286
HDAC11_3	0	chr3	13480214	13506416
HDAC5_7	0	chr17	44076752	44123322
HDAC9_1	0	chr7	18086941	18668843
HDAC9_4	0	chr7	18495745	18997370
HDGFRP3_1	0	chr15	83115405	83207579
HEATR6_2	0	chr17	60043193	60078921
HELLS_1	0	chr10	94545766	94602099
HELLS_8	0	chr10	94545766	94602099
HELZ_4	0	chr17	67070443	67245231
HEMGN_1	0	chr9	97926790	97944915
HEMGN_4	0	chr9	97926790	97940853
HEMGN_5	0	chr9	97926790	97938393
HERC4_4	0	chr10	67921898	68075346
HERC5_1	0	chr4	88457116	88506170
HERC6_2	0	chr4	88378738	88443097
HES6_1	0	chr2	238238266	238240124
HGSNAT_5	0	chr8	43140448	43194558
HHAT_5	0	chr1	210328905	210676296
HIGD1C_2	0	chr12	50952416	50970885
HIP1R_2	0	chr12	122834497	122857330
HIPK1_9	0	chr1	113951144	113977869
HIPK4_1	0	chr19	40379270	40390187
HIPK4_2	0	chr19	40379270	40390175
HIST1H2AB_1	0	chr6	26033091	26033568
HIST1H2BI_1	0	chr6	26272975	26273412
HIST1H4K_1	0	chr6	27831173	27831527
HIVEP3_3	0	chr1	41506364	41628807
HK1_5	0	chr10	69315853	69401882
HLA-DPA1_2	0	chr6	33064568	33080778
HLA-F_3	0	chr6	29723339	29726526
HLCS_2	0	chr21	36750887	36980964
HLCS_6	0	chr21	36752049	36980883
HLCS_8	0	chr21	36752049	36966639
HMBOX1_1	0	chr8	28890393	29064939
HMHA1_4	0	chr19	1071220	1087831
HMP19_1	0	chr5	174045603	174109179
HNF4G_2	0	chr8	75544270	75566843
HNRNPC_3	0	chr14	21209135	21269479
HOGA1_1	0	chr10	97584344	97612802
HOMER2_6	0	chr15	82848978	82952084
HOPX_4	0	chr4	56647987	56656522
HORMAD1_1	0	chr1	150698058	150720888
HORMAD1_2	0	chr1	150698058	150720888
HORMAD1_4	0	chr1	150698064	150720846
HOXA2_1	0	chr7	27100353	27102775
HOXA3_1	0	chr7	27106183	27140186
HOXA9_1	0	chr7	27162437	27165530
HOXB9_1	0	chr17	48621155	48626473
HOXC4_1	0	chr12	54016851	54056030
HOXC6_1	0	chr12	54016851	54030823
HPCAL1_2	0	chr2	10302888	10427617
HPS1_7	0	chr10	98416211	98446947
HPS4_3	0	chr22	26450881	26479681
HPSE_3	0	chr10	98457076	99235875
HRASLS2_1	0	chr11	63461403	63491208
HSBP1L1_1	0	chr18	79964581	79970822
HSD17B1_3	0	chr4	87336538	87391303
HSD17B1_5	0	chr11	43680592	43856619
HSD17B3_1	0	chr9	96235305	96302085
HSD17B6_3	0	chr12	56752456	56787790
HSD17B6_4	0	chr12	56752456	56787790
HSPA12B_4	0	chr20	3732726	3752307
HSPA1L_1	0	chr6	31809618	31821040
HSPG2_1	0	chr1	21822243	21937257
HSPG2_2	0	chr1	21822245	21937224
HSPG2_3	0	chr1	21822245	21937224
HTATIP2_2	0	chr11	20363700	20383783
HTATIP2_5	0	chr11	20364140	20367655
HTRA4_2	0	chr8	38974239	38988662
HYAL1_2	0	chr3	50299888	50303601
HYAL2_3	0	chr3	50317795	50322768
HYI_2	0	chr1	43451002	43453989
HYI_6	0	chr1	43451157	43454262
HYLS1_3	0	chr11	125887647	125900646
HYLS1_4	0	chr11	125887650	125900646
HYOU1_6	0	chr11	119044187	119056931
IAH1_1	0	chr2	9474540	9488462
ICA1_4	0	chr7	8113183	8262052
ICK_2	0	chr6	53001299	53061802
ICOSLG_1	0	chr21	44222990	44241004
IDH1_3	0	chr2	208236226	208254303
IDNK_4	0	chr9	83623248	83644128
IDNK_5	0	chr9	83627188	83644128
IFI44L_1	0	chr1	78620381	78642799
IFI44L_2	0	chr1	78620402	78646145
IFI44L_3	0	chr1	78620412	78642799
IFI44L_6	0	chr1	78620412	78642799
IFIT1_3	0	chr10	89392545	89406487
IFIT1_4	0	chr10	89392545	89406487
IFIT3_1	0	chr10	89327844	89340968
IFITM3_1	0	chr11	319672	320914
IFNAR1_1	0	chr21	33324442	33359819
IFNLR1_2	0	chr1	24154156	24187275
IFRD1_1	0	chr7	112423143	112477203
IFT122_1	0	chr3	129440035	129520507
IFT122_18	0	chr3	129440123	129520355
IFT122_4	0	chr3	129440035	129520507
IFT172_2	0	chr2	27444372	27489708
IFT88_7	0	chr13	20566445	20691364
IGDCC4_1	0	chr15	65381483	65394600
IGF1R_5	0	chr15	98669911	98964316
IGHMBP2_5	0	chr11	68929939	68940602
IGSF10_1	0	chr3	151436522	151443839
IGSF11_2	0	chrX	131273505	131289429
IKBKB_10	0	chr8	42271323	42330907
IKBKB_3	0	chr8	42271301	42332653
IKBKB_6	0	chr8	42271301	42325963
IKBKE_4	0	chr1	206470242	206496890
IKZF2_3	0	chr2	212999683	213150334
IKZF4_2	0	chr12	56007474	56038435
IKZF4_3	0	chr12	56007474	56038435
IKZF4_4	0	chr12	56007474	56038435
IKZF4_8	0	chr12	56019331	56038435
IKZF4_9	0	chr12	56020904	56038435
IL15RA_11	0	chr10	5952383	5977770
IL15RA_3	0	chr10	5952370	5977611
IL15RA_4	0	chr10	5952370	5977611
IL15RA_7	0	chr10	5952383	5978578
IL15RA_9	0	chr10	5952383	5978578
IL16_6	0	chr15	81295331	81309102
IL16_8	0	chr15	81296987	81309102
IL17D_2	0	chr13	20703342	20723098
IL17RD_3	0	chr3	57094240	57150554
IL18_1	0	chr11	112143250	112164117
IL18BP_14	0	chr11	71999062	72002528
IL1R1_5	0	chr2	102142113	102179874
IL1RN_5	0	chr2	113127465	113134016
IL23R_1	0	chr1	67166485	67259979
IL2RA_1	0	chr10	6010693	6062370
IL2RA_2	0	chr10	6012550	6062367
IL32_1	0	chr16	3065311	3069667
IL32_3	0	chr16	3065311	3069667
IL32_8	0	chr16	3065783	3069667
IL36RN_2	0	chr2	113059107	113064744
IL4_1	0	chr5	132673985	132682678
IL4I1_4	0	chr19	49889653	49896890
ILDR1_4	0	chr3	121987322	122022259
ILDR2_5	0	chr1	166918205	166975339
IMPDH1_15	0	chr7	128392278	128405865
IMPDH1_16	0	chr7	128392278	128405865
INADL_7	0	chr1	61742478	61991774
INCA1_3	0	chr17	4988129	4997610
ING1_3	0	chr13	110713262	110721074
INPPL1_6	0	chr11	72225068	72239115
INPPL1_7	0	chr11	72225291	72239115
INSM2_1	0	chr14	35534041	35537054
INTS6_3	0	chr13	51361635	51452569
INTS9_6	0	chr8	28780307	28889960
INTU_1	0	chr4	127632931	127716779
IP6K2_5	0	chr3	48688002	48717216
IP6K2_6	0	chr3	48688002	48717163
IPCEF1_1	0	chr6	154154482	154356766
IQCC_1	0	chr1	32205634	32208687
IQCD_1	0	chr12	113195440	113221094
IQCE_2	0	chr7	2558971	2614734
IQCE_5	0	chr7	2558971	2607562
IQCK_2	0	chr16	19717561	19857765
IQGAP2_10	0	chr5	76609137	76708132
IQGAP2_7	0	chr5	76556942	76708132
IQUB_5	0	chr7	123452670	123528264
[truncated: 3,122 more rows]

## Sheet: Table S5
Supplementary Table S5.
The genes expression changes in Toledo cells receiving JQ1 treatment
Feature ID	Toledo_JQ1/DMSO	Chromosome	Chromosome region start	Chromosome region end
A4GNT_1	0	chr3	138123717	138132387
AAAS_5	0	chr12	53308815	53321308
AACS_4	0	chr12	125065430	125143333
AAGAB_5	0	chr15	67209464	67254688
AASDH_3	0	chr4	56338283	56387508
AASDH_6	0	chr4	56338283	56385640
ABCA1_3	0	chr2	214931541	215032086
ABCA2_1	0	chr9	137007233	137028922
ABCA2_2	0	chr9	137007233	137028288
ABCA6_4	0	chr17	69078690	69133721
ABCA9_5	0	chr17	68974631	69060995
ABCA9_6	0	chr17	68975271	69062295
ABCB4_2	0	chr7	87402044	87475703
ABCB4_3	0	chr7	87402044	87475703
ABCC2_2	0	chr10	99782705	99851905
ABCD4_1	0	chr14	74285276	74303064
ABCD4_10	0	chr14	74285965	74302918
ABCD4_11	0	chr14	74285965	74302910
ABCD4_12	0	chr14	74285965	74299672
ABCD4_13	0	chr14	74289121	74302997
ABCD4_4	0	chr14	74285965	74302995
ABCD4_9	0	chr14	74285965	74302934
ABHD12B_1	0	chr14	50872159	50904970
ABHD16A_1	0	chr6	31686948	31703073
ABHD17B_2	0	chr9	71865153	71910508
ABHD8_1	0	chr19	17292130	17303473
ABI2_11	0	chr2	203327873	203432169
ABI2_27	0	chr2	203367044	203432169
ABLIM2_17	0	chr4	7965309	8127665
ABLIM2_20	0	chr4	7965309	8127665
ABLIM2_27	0	chr4	7965309	8127665
ABLIM2_28	0	chr4	7965309	8127664
ABLIM2_31	0	chr4	7965309	8072016
ACACA_9	0	chr17	37084991	37274685
ACBD4_2	0	chr17	45132599	45144181
ACBD4_8	0	chr17	45135646	45144176
ACBD5_1	0	chr10	27195213	27242275
ACBD5_3	0	chr10	27195213	27242275
ACCS_1	0	chr11	44066178	44084019
ACCS_6	0	chr11	44071255	44084240
ACE_3	0	chr17	63477060	63498380
ACHE_5	0	chr7	100889993	100895920
ACKR4_1	0	chr3	132597236	132602644
ACOT11_1	0	chr1	54548133	54610332
ACOT13_2	0	chr14	73537223	73543794
ACOT4_1	0	chr14	73591658	73595766
ACOT4_2	0	chr14	73591705	73595766
ACOT7_5	0	chr1	6306114	6360723
ACOT9_1	0	chrX	23703659	23766475
ACOXL_1	0	chr2	110732572	111118222
ACP2_4	0	chr11	47245518	47248906
ACP5_2	0	chr19	11574659	11578986
ACRV1_2	0	chr11	125672333	125680898
ACSBG2_5	0	chr19	6135632	6193103
ACSF2_6	0	chr17	50426157	50474845
ACSF2_7	0	chr17	50426217	50472436
ACSL5_2	0	chr10	112375264	112428380
ACSM3_2	0	chr16	20763989	20786316
ACSM3_3	0	chr16	20763995	20797157
ACSS1_3	0	chr20	25006229	25058182
ACTN2_3	0	chr1	236686453	236764631
ACTR3B_3	0	chr7	152759766	152887714
ACTR3B_5	0	chr7	152759766	152826444
ACTR3B_6	0	chr7	152799722	152855378
ACTR3C_1	0	chr7	150247211	150323669
ACTR3C_3	0	chr7	150264570	150323714
ACTR5_4	0	chr20	38748459	38772191
ACVR1B_4	0	chr12	51953379	51997079
ACVR1C_2	0	chr2	157526766	157628887
ACVR2B_2	0	chr3	38459572	38493142
ACY1_2	0	chr3	51983283	51989202
ACY1_5	0	chr3	51983283	51989202
ADAL_3	0	chr15	43333415	43353898
ADAL_4	0	chr15	43333416	43351871
ADAM15_1	0	chr1	155051271	155062776
ADAM15_2	0	chr1	155051271	155062776
ADAM20_2	0	chr7	87934250	88202889
ADAM22_3	0	chr7	87934784	88202887
ADAM23_2	0	chr8	24294039	24355213
ADAM28_3	0	chr8	24294039	24343094
ADAM7_7	0	chr8	24440995	24508634
ADAM8_5	0	chr10	133268869	133276868
ADAMDEC1_3	0	chr8	24384284	24406013
ADAMTS10_2	0	chr19	8580239	8610690
ADAMTS10_5	0	chr19	8580239	8592196
ADAMTS12_1	0	chr9	133421999	133459403
ADAMTS14_1	0	chr10	70672802	70762441
ADAMTS17_2	0	chr16	77282127	77435114
ADAMTS18_1	0	chr16	77282127	77367734
ADAMTS18_2	0	chr16	77282127	77363842
ADAMTS2_1	0	chr12	43354208	43551921
ADAMTS3_1	0	chr4	72280968	72568799
ADAMTS4_1	0	chr1	161189747	161199055
ADAMTSL1_1	0	chr9	18474080	18910950
ADAMTSL2_1	0	chr9	133532163	133575519
ADAMTSL2_6	0	chr9	133534852	133575519
ADAMTSL4_6	0	chr1	150555479	150560933
ADAP2_3	0	chr17	30921941	30958235
ADC_1	0	chr1	33081109	33120531
ADC_3	0	chr1	33081128	33120531
ADCK1_2	0	chr14	77800082	77933954
ADCK3_1	0	chr1	226897719	226987544
ADCK4_7	0	chr19	40691529	40715092
ADCK4_9	0	chr19	40691529	40715008
ADCY3_7	0	chr2	24820092	24919733
ADCY7_6	0	chr16	50274130	50318129
ADCY7_7	0	chr16	50274158	50318129
ADCY7_8	0	chr16	50274158	50310663
ADD3_8	0	chr10	110007983	110135565
ADHFE1_1	0	chr8	66432482	66468809
ADIPOR1_2	0	chr1	202940828	202957984
ADORA1_5	0	chr1	203129197	203167405
ADPRHL1_1	0	chr13	113421939	113453631
ADRBK2_2	0	chr22	25565003	25729294
AEN_5	0	chr15	88621386	88632281
AES_1	0	chr19	3052909	3063107
AFAP1L2_13	0	chr10	114294829	114404672
AFF1_3	0	chr4	86934605	87134532
AFF1_6	0	chr4	86936355	87141039
AFF3_4	0	chr2	99545863	99707648
AFMID_3	0	chr17	78186743	78207298
AGAP6_4	0	chr10	49981278	50010499
AGBL2_5	0	chr11	47659590	47715364
AGBL2_9	0	chr11	47681965	47715364
AGFG1_3	0	chr2	227472136	227561215
AGFG1_5	0	chr2	227472171	227561222
AGO3_5	0	chr1	36005734	36056759
AGO4_1	0	chr1	35807629	35857890
AGPAT1_3	0	chr6	32168211	32177346
AGPAT4_3	0	chr6	161130024	161274061
AGPAT4_4	0	chr6	161130024	161274061
AGPAT4_7	0	chr6	161130024	161165643
AGPAT4_8	0	chr6	161146576	161274061
AGPAT9_2	0	chr4	83535913	83605875
AGRN_7	0	chr1	1041778	1056119
AHDC1_1	0	chr1	27534244	27603632
AHDC1_2	0	chr1	27534247	27603952
AHNAK_1	0	chr14	104937252	104970483
AHNAK_11	0	chr11	62433541	62546860
AHNAK_7	0	chr11	62515901	62546802
AHNAK_8	0	chr11	62515901	62546802
AHNAK2_1	0	chr11	62515901	62546802
AHSG_1	0	chr3	186613060	186621318
AIF1_5	0	chr6	31615255	31617021
AIFM1_4	0	chrX	130129361	130165887
AIG1_4	0	chr6	143060841	143190602
AIM2_1	0	chr1	159062483	159076894
AIM2_4	0	chr1	159062484	159076857
AIMP1_1	0	chr4	106315609	106349225
AK1_2	0	chr9	127867838	127877675
AK3_5	0	chr9	4709555	4726227
AK4_2	0	chr1	65147829	65232145
AK5_1	0	chr1	77281976	77559969
AK5_3	0	chr1	77282601	77559969
AK8_2	0	chr9	132725570	132878314
AKAP11_1	0	chr6	151305820	151358536
AKAP11_2	0	chr6	151325530	151358559
AKAP13_14	0	chr15	85582890	85749358
AKAP13_21	0	chr15	85380586	85749358
AKAP17A_1_1	0	chr17	57085773	57121344
AKAP2_1	0	chr9	110048597	110172512
AKAP3_3	0	chr12	4614670	4648835
AKNA_1	0	chr9	114334148	114394405
AKR1B10_2	0	chr7	134549096	134579840
AKR1B15_1	0	chr7	134573369	134579863
AKT2_6	0	chr19	40231099	40279124
AKT3_7	0	chr1	243499723	243683215
AKTIP_6	0	chr16	53491705	53503206
ALCAM_3	0	chr3	105366712	105553171
ALDH3B1_1	0	chr11	68008577	68029276
ALDH3B1_2	0	chr11	68010319	68029276
ALDH3B2_1	0	chr11	67662161	67681214
ALDOA_3	0	chr16	30064496	30070420
ALG13_13	0	chrX	111681169	111760649
ALG13_22	0	chrX	111718228	111760649
ALG13_24	0	chrX	111681058	111760649
ALG13_25	0	chrX	111681062	111760649
ALKBH6_6	0	chr19	36009119	36014166
ALKBH8_1	0	chr11	107502726	107565742
ALKBH8_4	0	chr11	107502726	107565733
ALOX15B_3	0	chr17	8039039	8049134
ALPK1_5	0	chr4	112297342	112442618
ALPK1_7	0	chr4	112297342	112441196
ALS2CR12_3	0	chr2	201288361	201344224
AMBRA1_8	0	chr11	46396411	46594050
AMD1_1	0	chr6	110814620	110895713
AMHR2_13	0	chr12	53423854	53429587
AMICA1_1	0	chr11	118193726	118225094
AMICA1_2	0	chr11	118193726	118225094
AMMECR1L_3	0	chr2	127861629	127885810
AMMECR1L_4	0	chr2	127861629	127885810
AMMECR1L_6	0	chr2	127861629	127873877
AMPD1_1	0	chr1	114673097	114695618
AMPD3_2	0	chr11	10450676	10507579
AMPD3_3	0	chr11	10455118	10507579
AMPH_5	0	chr7	38432000	38631504
AMT_1	0	chr3	49416777	49422678
AMZ2_2	0	chr17	68205993	68257155
ANAPC1_1	0	chr4	144994574	145098541
ANAPC10_3	0	chr4	144994574	145098219
ANAPC10_4	0	chr4	144994574	145098219
ANAPC13_3	0	chr11	72109586	72112272
ANAPC4_4	0	chr4	25394850	25418498
ANGPTL2_1	0	chr9	127087348	127122765
ANGPTL2_2	0	chr9	127106924	127122794
ANGPTL6_2	0	chr19	10092337	10102888
ANK1_3	0	chr8	41653224	41797622
ANK1_6	0	chr8	41653224	41797622
ANK2_14	0	chr4	113145640	113383736
ANK2_3	0	chr4	113049628	113383740
ANK2_9	0	chr4	113145632	113383737
ANK3_18	0	chr10	60026795	60141016
ANK3_20	0	chr10	60042792	60389817
ANK3_4	0	chr10	60026297	60141016
ANKEF1_1	0	chr20	10035048	10056759
ANKFN1_2	0	chr17	56323222	56511558
ANKFY1_1	0	chr17	4163370	4263979
ANKK1_3	0	chr11	113393632	113400294
ANKMY1_2	0	chr2	240479421	240561068
ANKRD12_5	0	chr18	9137562	9285985
ANKRD20A1_1	0	chr9	40223284	40266392
ANKRD26_1	0	chr10	27030386	27100498
ANKRD26_5	0	chr10	27004100	27061244
ANKRD28_2	0	chr3	15667235	15797951
ANKRD36_2	0	chr2	97113185	97251445
ANKRD36_4	0	chr2	97113495	97264521
ANKRD36_5	0	chr2	97144646	97264340
ANKRD36_6	0	chr2	97158587	97264340
ANKRD36B_11	0	chr2	97506896	97590245
ANKRD36C_3	0	chr2	95884607	95992320
ANKRD36C_5	0	chr2	95893576	95992320
ANKRD45_1	0	chr1	173608335	173669862
ANKRD53_3	0	chr2	70978444	70985499
ANKRD6_5	0	chr1	1418419	1421422
ANKRD6_6	0	chr1	1418419	1421422
ANKRD6_8	0	chr6	89433177	89633834
ANKRD6_9	0	chr6	89595954	89631505
ANKRD62_1	0	chr6	89595954	89631505
ANKRD9_3	0	chr14	102506860	102509791
ANKS1A_3	0	chr6	34889272	35091413
ANKS1A_4	0	chr6	34889272	35091413
ANKS1A_6	0	chr6	34889272	35091413
ANKS1A_7	0	chr6	34889272	35091413
ANKZF1_4	0	chr2	219229887	219236669
ANO1_14	0	chr3	43366335	43622062
ANO3_1	0	chr11	26332130	26663289
ANO7_3	0	chr2	241188611	241225184
ANO9_2	0	chr11	417930	442011
ANO9_4	0	chr11	419566	442011
ANTXR1_2	0	chr2	69013143	69172558
ANXA11_3	0	chr10	80155123	80205572
ANXA7_3	0	chr10	73375444	73414058
ANXA8L1_3	0	chr10	46375589	46391784
AOAH_2	0	chr7	36512940	36724549
AOC3_1	0	chr17	42851183	42858130
AP1G2_13	0	chr14	23559582	23567590
AP1G2_3	0	chr14	23559562	23567524
AP2A2_3	0	chr11	929003	1012240
AP2A2_4	0	chr11	929003	1012240
AP3B1_2	0	chr5	78002325	78294755
APBA3_2	0	chr19	3750770	3759930
APBB1_12	0	chr11	6395124	6419613
APBB3_4	0	chr5	140558267	140564604
APITD1-CORT_2	0	chr1	10430101	10452003
APLP2_5	0	chr11	130070567	130144811
APOA1_1	0	chr11	116835750	116837599
APOBEC3D_3	0	chr22	39021112	39031940
APOBEC3H_1	0	chr22	39097223	39104067
APOC1_2	0	chr19	44914663	44919349
APOL1_3	0	chr22	36253070	36267531
APOL3_5	0	chr22	36140328	36156955
APOL3_6	0	chr22	36140328	36156938
APOL4_2	0	chr22	36189127	36204833
APOL5_2	0	chr22	35717871	35729483
APOM_3	0	chr6	31655893	31658210
AQP12B_1	0	chr7	30921503	30925516
ARAP3_3	0	chr5	141653400	141682210
AREL1_1	0	chr14	74661251	74713115
ARFGAP1_7	0	chr20	63272812	63289790
ARFIP2_1	0	chr11	6474682	6481479
ARFRP1_4	0	chr20	63698641	63708013
ARFRP1_7	0	chr20	63698641	63708013
ARHGAP1_1	0	chr4	147732062	148072778
ARHGAP12_3	0	chr10	31805397	31928876
ARHGAP17_8	0	chr6	129576144	129710225
ARHGAP20_4	0	chr11	110577034	110712728
ARHGAP21_8	0	chr10	24585708	24723629
ARHGAP23_1	0	chr17	38419285	38512389
ARHGAP23_2	0	chr17	38428470	38512389
ARHGAP25_1	0	chr2	68734780	68826833
ARHGAP25_2	0	chr2	68734780	68826833
ARHGAP25_3	0	chr2	68735073	68826833
ARHGAP25_6	0	chr2	68774800	68826833
ARHGAP26_10	0	chr5	142771017	143167098
ARHGAP26_2	0	chr5	142770378	143229007
ARHGAP26_8	0	chr5	142771017	143229007
ARHGAP27_11	0	chr17	45429351	45432916
ARHGAP27_2	0	chr17	45393901	45432989
ARHGAP27_3	0	chr17	45393901	45432989
ARHGAP27_5	0	chr17	45393901	45430297
ARHGAP30_1	0	chr1	161046941	161069970
ARHGAP31_3	0	chr3	119329827	119418699
ARHGAP32_3	0	chr11	128965059	129024193
ARHGAP32_4	0	chr11	128965059	128979851
ARHGAP33_7	0	chr19	35775518	35788822
ARHGAP5_1	0	chr14	32076457	32159725
ARHGAP9_1	0	chr12	57472254	57479850
ARHGAP9_10	0	chr12	57472263	57477867
ARHGAP9_5	0	chr12	57472263	57483957
ARHGEF10L_4	0	chr1	156934839	157045716
ARHGEF10L_9	0	chr1	156934839	157045714
ARHGEF11_1	0	chr1	156934839	157045714
ARHGEF11_8	0	chr17	8310821	8322516
ARHGEF12_5	0	chr11	73308617	73369380
ARHGEF15_1	0	chr19	7348891	7472478
ARHGEF15_4	0	chr19	7355604	7472478
ARHGEF18_5	0	chr19	41883958	41903703
ARHGEF2_2	0	chr5	73813517	73941993
ARHGEF28_1	0	chr1	155946639	155979122
ARHGEF3_1	0	chr2	38919362	38975449
ARHGEF4_3	0	chr14	21070265	21089557
ARHGEF7_1	0	chr13	111115276	111295195
ARHGEF7_17	0	chr13	111184947	111305734
ARHGEF7_7	0	chr13	111115490	111305734
ARHGEF9_6	0	chrX	63634966	63755078
ARHGEF9_7	0	chrX	63634966	63737114
ARID4B_4	0	chr1	235166894	235327487
ARL10_1	0	chr5	176365499	176373931
ARL13B_1	0	chr3	93980138	94055678
ARL13B_3	0	chr3	93980158	94055281
ARL14EPL_1	0	chr5	53884747	54282526
ARMC10_12	0	chr7	103074726	103099759
ARMC10_3	0	chr7	103074726	103087809
ARMC10_6	0	chr6	35733789	35748913
ARMC4_4	0	chr10	27812165	27981917
ARMC5_2	0	chr16	31458768	31467167
ARMCX2_1	0	chrX	101655280	101659891
ARMCX4_1	0	chrX	101488043	101495811
ARMCX5_3	0	chrX	102599167	102604159
ARMCX6_4	0	chrX	101615117	101617478
ARNTL_1	0	chr12	27332853	27425813
ARNTL_4	0	chr12	27332853	27425813
ARPP21_10	0	chr3	35679620	35794496
ARPP21_14	0	chr3	35679623	35685887
ARPP21_16	0	chr3	35679648	35685888
ARPP21_6	0	chr3	35642356	35794496
ARRB1_6	0	chr11	75267032	75312124
ARRB2_5	0	chr17	4710493	4721500
ARSA_4	0	chr22	50622753	50628173
ARSG_2	0	chr17	68259213	68440769
ARSG_5	0	chr17	68259213	68379968
ARSG_8	0	chr17	68295156	68420859
ARTN_1	0	chr1	43933319	43937240
ARVCF_2	0	chr22	19966602	20016802
ARVCF_4	0	chr22	19966602	19985304
ARX_1	0	chrX	25003693	25015948
ASAH1_2	0	chr8	18056415	18084998
ASAH1_4	0	chr8	18056446	18084067
ASAH2B_4	0	chr10	50739935	50757188
ASAP2_5	0	chr2	9207037	9405678
ASB4_1	0	chr7	95485900	95540231
ASCC1_6	0	chr10	72096031	72215973
ASCL5_1	0	chr1	201113952	201115372
ASH1L_5	0	chr1	155346080	155562532
ASIC3_2	0	chr7	151048291	151052756
ASPDH_3	0	chr19	50511599	50514690
ASPH_20	0	chr8	61623709	61714640
ASPH_23	0	chr8	61623709	61689849
ASPHD1_1	0	chr16	29900825	29906056
ASPSCR1_1	0	chr17	81977549	82017406
ASTE1_3	0	chr3	131016332	131026854
ASTN1_2	0	chr1	176861063	177164904
ASTN1_3	0	chr1	176868817	177164904
ATAD3B_2	0	chr1	1471758	1489274
ATAT1_8	0	chr6	30626847	30646100
ATF2_2	0	chr2	175072249	175168206
ATF3_1	0	chr1	212565333	212620777
ATF7IP2_1	0	chr12	14385063	14502935
ATF7IP2_2	0	chr12	14385068	14502930
ATG10_5	0	chr5	81981346	82256139
ATG4B_2	0	chr2	241637359	241673857
ATG4C_3	0	chr1	62785149	62865267
ATG7_3	0	chr3	11272323	11557665
ATG9B_1	0	chr7	151012208	151024499
ATL1_1	0	chr14	50533081	50633068
ATL1_2	0	chr14	50560024	50633068
ATOH8_4	0	chr2	85753893	85781143
ATP10D_3	0	chr4	47485392	47593486
ATP11A_1	0	chr13	112690047	112887159
ATP11A_4	0	chr13	112690047	112882188
ATP11A_5	0	chr13	112690047	112881901
ATP11A_8	0	chr13	112690328	112887168
ATP13A4_2	0	chr3	193402076	193554907
ATP1A2_1	0	chr1	160115729	160143591
ATP1A4_4	0	chr1	160177410	160186977
ATP2B3_8	0	chrX	153536121	153582929
ATP2C1_10	0	chr3	130894060	131016712
ATP2C1_16	0	chr3	130894447	131003202
ATP2C1_3	0	chr3	130850524	131016712
ATP2C1_6	0	chr3	130893979	131016712
ATP2C2_1	0	chr16	84368522	84464002
ATP6V1G2_2	0	chr6	31544450	31546848
ATP7B_1	0	chr13	51932668	52012109
ATP7B_14	0	chr13	51932668	51961909
ATP7B_2	0	chr13	51932668	52011556
ATP7B_3	0	chr13	51932668	52011556
ATP9A_1	0	chr20	51596774	51768369
ATP9B_10	0	chr18	79154509	79378283
ATP9B_5	0	chr18	79069393	79375923
ATRIP_3	0	chr3	48446709	48465655
ATXN2L_15	0	chr16	28823047	28837237
ATXN2L_19	0	chr16	28823047	28837237
ATXN3_9	0	chr14	92058551	92106621
ATXN7L1_1	0	chr7	105604380	105876600
ATXN7L1_10	0	chr7	105613866	105876600
ATXN7L1_4	0	chr7	105604773	105876585
ATXN7L2_3	0	chr1	109483938	109492804
AUH_2	0	chr9	91213822	91361933
AVPR2_3	0	chrX	153905074	153907166
AXDND1_5	0	chr1	179365740	179554771
AXIN1_1	0	chr16	287439	355241
AXL_3	0	chr19	41226754	41261767
AZI1_1	0	chr17	81189592	81222951
AZU1_1	0	chr19	827830	832017
B3GNT5_2	0	chr3	183253817	183273391
B3GNT5_4	0	chr3	183265310	183273391
B3GNT6_1	0	chr11	77034340	77041973
B4GALT2_4	0	chr1	43979935	43991171
B9D1_3	0	chr17	19340920	19362710
B9D1_7	0	chr17	19346945	19362713
BAAT_2	0	chr9	101360416	101383519
BACH1_6	0	chr21	29299630	29346148
BAG2_2	0	chr6	57173206	57184937
BAG6_2	0	chr6	31639027	31653176
BAI1_2	0	chr8	142464198	142545008
BAI2_10	0	chr1	31727116	31764047
BAI2_3	0	chr1	31727110	31757281
BAI3_3	0	chr6	68635317	69332912
BANP_1	0	chr16	87949515	88077318
BANP_12	0	chr16	87951469	88077318
BANP_19	0	chr16	87957046	88077318
BANP_2	0	chr16	87950443	88077318
BANP_7	0	chr16	87951431	88077318
BANP_8	0	chr16	87951431	88077318
BARD1_2	0	chr2	214725645	214809711
BARD1_3	0	chr2	214725645	214809711
BARX1_1	0	chr9	93951626	93955326
BASP1_1	0	chr5	17216822	17276845
BAZ2B_10	0	chr2	159318978	159615596
BAZ2B_14	0	chr2	159318978	159615596
BAZ2B_2	0	chr2	159318978	159616548
BAZ2B_4	0	chr2	159318978	159616539
BAZ2B_5	0	chr2	159318978	159615596
BBC3_3	0	chr19	47220821	47232766
BBIP1_5	0	chr10	110898729	110918936
BBS2_3	0	chr16	56498453	56520095
BBX_10	0	chr3	107525390	107811206
BBX_7	0	chr3	107522935	107811206
BBX_9	0	chr3	107524106	107811206
BCAM_1	0	chr19	44809058	44821421
BCAN_1	0	chr1	156641947	156659532
BCAP29_3	0	chr7	107580758	107623317
BCAS1_10	0	chr20	53943690	54029187
BCAS3_6	0	chr17	60677859	61392831
BCAT1_6	0	chr12	24833822	24902297
BCL2L1_5	0	chr2	111120913	111168445
BCL2L1_8	0	chr2	111120913	111150270
BCL2L11_11	0	chr2	111122595	111168444
BCL2L11_14	0	chr2	111122595	111168444
BCL2L11_19	0	chr2	111120913	111168445
BCL2L11_24	0	chr2	111120913	111168445
BCL2L11_29	0	chr19	49665141	49673916
BCL2L11_7	0	chr22	17638583	17730855
BCL2L11_9	0	chr22	17706657	17730855
BCL2L13_13	0	chr12	12072224	12099373
BCL2L13_5	0	chr20	31713293	31722865
BCL9_4	0	chr1	147599320	147626216
BCL9L_1	0	chr11	118896139	118925618
BCOR_10	0	chrX	40051245	40095835
BCORL1_2	0	chrX	129980367	130058083
BCORL1_9	0	chrX	129984388	130058083
BDKRB1_1	0	chr14	96256209	96264763
BDNF_7	0	chr11	27654892	27701053
BEGAIN_3	0	chr14	100537146	100568930
BEGAIN_4	0	chr14	100537146	100568930
BEND4_2	0	chr4	42110852	42152878
BEND6_3	0	chr6	57014473	57027652
BEST1_6	0	chr11	61950350	61964461
BEST4_2	0	chr1	44783584	44787754
BEX2_4	0	chrX	103309345	103310955
BEX4_2	0	chrX	103215091	103217200
BHLHA9_1	0	chr17	1270563	1271271
BID_7	0	chr22	17734139	17774042
BIN1_15	0	chr2	127048026	127107267
BIN1_16	0	chr2	127048026	127107267
BIN1_20	0	chr2	127048026	127107267
BIRC2_2	0	chr11	102347181	102378670
BIRC3_2	0	chr11	102317449	102339403
BIRC6_1	0	chr2	32356666	32618884
BIRC6_8	0	chr2	32356666	32618884
BLCAP_5	0	chr20	37517416	37524551
BLM_4	0	chr15	90717326	90815462
BLNK_4	0	chr10	96191698	96271516
BLNK_5	0	chr10	96191698	96271516
BMF_11	0	chr15	40087889	40108733
BMF_12	0	chr15	40087889	40108218
BMF_2	0	chr15	40087889	40108884
BMF_7	0	chr15	40087889	40108872
BMF_9	0	chr15	40087889	40108866
BMP1_3	0	chr8	22165139	22212326
BMP10_1	0	chr8	22165139	22201483
BMP4_1	0	chr14	53949735	53956836
BNIP3L_2	0	chr8	26390389	26413128
BOD1_1	0	chr5	173607144	173616663
BRAP_2	0	chr12	111642145	111685886
BRCA1_10	0	chr17	43044294	43125396
BRCA1_12	0	chr17	43044294	43125396
BRCA1_2	0	chr17	43044294	43125483
BRCA1_3	0	chr17	43044294	43125451
BRD1_12	0	chr22	49778673	49826281
BRMS1L_1	0	chr14	35826317	35871963
BRMS1L_4	0	chr14	35829794	35871963
BROX_2	0	chr1	222712552	222735196
BRPF1_2	0	chr3	9731728	9748001
BRPF1_3	0	chr3	9731728	9748001
BRPF1_7	0	chr3	9731749	9748015
BRPF3_4	0	chr6	36197456	36232790
BRPF3_5	0	chr6	36200659	36232790
BRSK1_1	0	chr19	55284165	55312562
BRWD3_4	0	chrX	80671259	80731119
BSDC1_1	0	chr1	32365102	32394461
BSG_1	0	chr19	571276	583493
BSPRY_2	0	chr9	113349547	113371233
BSPRY_4	0	chr9	113349570	113371224
BST1_1	0	chr4	15702949	15739498
BTBD10_1	0	chr11	13403292	13440274
BTBD3_8	0	chr20	11917864	11926595
BTBD7_3	0	chr14	93237549	93296295
BTG3_3	0	chr21	17593652	17610800
BTG4_1	0	chr11	111467529	111512354
BTN2A2_4	0	chr6	26383095	26394874
BTN3A1_1	0	chr6	26402236	26415216
BTN3A1_3	0	chr6	26402236	26415216
BTN3A1_6	0	chr6	26402268	26415208
BTN3A2_10	0	chr6	26365170	26378312
BTN3A2_11	0	chr6	26365195	26378312
BTN3A2_9	0	chr6	26365170	26378312
BTNL2_1	0	chr6	32394735	32407123
BZRAP1_5	0	chr17	58301226	58328145
BZRAP1_7	0	chr17	58301226	58328145
C10orf128_1	0	chr10	49154723	49188400
C10orf128_3	0	chr10	49154723	49188400
C10orf128_5	0	chr10	49160347	49188595
C10orf55_1	0	chr10	73909968	73922777
C10orf67_1	0	chr10	23316590	23344843
C10orf71_3	0	chr10	49299141	49327492
C10orf71_6	0	chr10	49299314	49327492
C10orf99_2	0	chr10	84173797	84185294
C11orf74_6	0	chr11	36594492	36659291
C11orf84_4	0	chr11	63813373	63822784
C11orf85_1	0	chr11	64938229	64972093
C12orf23_1	0	chr12	106955179	106974037
C12orf42_9	0	chr12	121002421	121016502
C12orf43_4	0	chr12	121002421	121016502
C12orf54_2	0	chr12	48482499	48496386
C12orf65_2	0	chr12	123233361	123258104
C12orf79_2	0	chr12	91984975	92142671
C14orf132_1	0	chr14	96039323	96093971
C14orf178_1	0	chr14	77760829	77769742
C14orf182_1	0	chr14	50083650	50092643
C14orf93_12	0	chr14	22986902	23000117
C15orf27_2	0	chr15	76134275	76204963
C15orf39_1	0	chr15	75198886	75212169
C16orf62_2	0	chr16	19555420	19701124
C16orf86_1	0	chr16	67666792	67668758
C17orf107_1	0	chr17	4899652	4902932
C17orf53_1	0	chr17	44141905	44162476
C17orf62_5	0	chr17	82442585	82450831
C17orf64_3	0	chr17	60421897	60431426
C17orf67_2	0	chr17	56791912	56832911
C17orf77_1	0	chr17	74584917	74594209
C19orf26_4	0	chr19	1229953	1236370
C19orf44_4	0	chr19	16503216	16520149
C19orf66_4	0	chr19	10089112	10093249
C1GALT1_3	0	chr7	7183576	7248616
C1orf101_3	0	chr1	244461370	244640360
C1orf106_1	0	chr1	200891498	200915736
C1orf109_1	0	chr1	37681569	37692231
C1orf116_1	0	chr1	207018520	207032761
C1orf141_1	0	chr1	67092175	67134971
C1orf162_1	0	chr1	111473866	111478512
C1orf173_4	0	chr1	74568110	74586520
C1orf198_1	0	chr1	230837118	230869589
C1orf228_1	0	chr1	44674697	44725589
C1orf228_4	0	chr1	44684620	44725589
C1orf228_5	0	chr1	44684629	44725589
C1orf27_2	0	chr1	186375757	186421371
C1orf27_3	0	chr1	186375757	186421371
C1orf51_1	0	chr1	150282520	150287093
C1orf54_2	0	chr1	150272283	150280916
C1orf61_5	0	chr1	156426360	156456591
C1orf86_4	0	chr1	2184459	2194775
C1orf86_7	0	chr1	2189547	2204135
C1QTNF4_1	0	chr11	47589663	47594409
C1QTNF9B-AS1_1	0	chr13	23889452	23892103
C1R_1_1	0	chr12	7080208	7082108
C1R_2_1	0	chr12	7085859	7092447
C1RL_3	0	chr12	7094549	7109273
C2_2	0	chr20	32443058	32475366
C20orf144_1	0	chr20	3249301	3407662
C20orf173_1	0	chr20	3249304	3407662
C20orf194_1	0	chr20	63553019	63556683
C20orf194_5	0	chr20	5756828	5863912
C20orf195_2	0	chr20	32631624	32673941
C20orf26_10	0	chr20	20052522	20360693
C20orf26_2	0	chr20	20052522	20201222
C20orf26_6	0	chr20	3753498	3767805
C21orf33_5	0	chr21	46300446	46323899
C21orf91_2	0	chr22	23763020	23765863
C22orf15_2	0	chr22	23764318	23765706
C22orf23_2	0	chr22	37943520	37948215
C22orf23_8	0	chr22	29058677	29061934
C2CD2_3	0	chr21	41885111	41942981
C2CD2_4	0	chr21	41885111	41942132
C2CD2_5	0	chr21	41885111	41926443
C2CD2L_5	0	chr11	119107060	119113939
C2CD3_5	0	chr11	74012717	74123284
C2CD5_11	0	chr12	22448576	22544508
C2CD5_4	0	chr12	22448545	22544546
C2orf27A_2	0	chr2	131722490	131767404
C2orf27B_1	0	chr2	131794960	131801661
C2orf50_5	0	chr2	11133128	11145030
C2orf68_2	0	chr2	85609525	85612054
C2orf70_2	0	chr2	26562612	26579527
C2orf78_2	0	chr2	73808738	73817147
C2orf82_1	0	chr2	232869013	232876404
C2orf88_2	0	chr2	190137753	190203484
C3orf18_2	0	chr3	50558024	50567792
C3orf18_4	0	chr3	50558024	50567792
C3orf33_2	0	chr3	155762616	155806287
C3orf67_2	0	chr3	58742005	59050050
C4A_1	0	chr6	31982056	32002680
C4orf29_1	0	chr4	127965255	128036326
C4orf29_3	0	chr4	127965255	128031222
C4orf45_1	0	chr4	158893531	159035181
C5orf28_7	0	chr5	43444676	43484146
C6orf106_2	0	chr6	42101118	42142977
C6orf141_3	0	chr6	87344852	87365463
C6orf203_2	0	chr6	107028171	107051586
C6orf223_1	0	chr6	44000599	44005958
C6orf89_1	0	chr6	36871869	36928964
C6orf99_3	0	chr6	158869854	158910354
C7orf49_7	0	chr7	135165779	135169474
C7orf50_7	0	chr7	996986	1028929
C7orf50_8	0	chr7	996986	1021570
C7orf57_3	0	chr7	48035510	48061297
C7orf63_2	0	chr7	90245173	90311063
C7orf63_3	0	chr7	90245194	90310360
C7orf63_7	0	chr7	90245194	90288292
C8orf58_1	0	chr8	22599600	22604150
C9orf139_1	0	chr9	137027463	137036782
C9orf152_1	0	chr9	110199560	110208133
C9orf173_5	0	chr9	137251260	137253483
C9orf43_3	0	chr9	113410707	113429684
C9orf66_1	0	chr9	213107	215893
C9orf72_1	0	chr9	27546544	27573866
C9orf9_2	0	chr9	114611425	114646422
C9orf91_1	0	chr9	114622100	114646422
CA5A_1	0	chr16	87888018	87936506
CAB39L_2	0	chr13	49308649	49444126
CAB39L_5	0	chr13	49308649	49401538
CABIN1_8	0	chr22	24035443	24178628
CABP1_1	0	chr12	120640618	120667324
CABP1_3	0	chr12	120650506	120667324
CABYR_1	0	chr18	24138955	24161600
CABYR_2	0	chr18	24138955	24161600
CACFD1_1	0	chr9	133459964	133470787
CACHD1_1	0	chr1	64470792	64693058
CACNA1A_1	0	chr19	13206441	13506460
CACNA1B_2	0	chr9	137877788	138124624
CACNA1E_3	0	chr1	181483549	181806784
CACNA1G_24	0	chr17	50561067	50627474
CACNA1I_3	0	chr22	39658683	39689738
CACNA1S_1	0	chr1	201039506	201112417
CACNA2D2_4	0	chr3	50362798	50503437
CACNB1_7	0	chr17	39182893	39197638
CACNB3_8	0	chr12	48823343	48828941
CADPS2_4	0	chr3	62398347	62765984
CADPS2_5	0	chr3	62398347	62765984
CAGE1_1	0	chr6	7326653	7389709
CALCB_2	0	chr11	15073599	15078631
CALCRL_4	0	chr2	187343291	187448252
CALD1_5	0	chr7	134779419	134970641
CALHM1_1	0	chr10	103453386	103458891
CALHM2_3	0	chr10	103446785	103452405
CALHM2_4	0	chr10	103446785	103452377
CALML6_1	0	chr1	1914826	1917294
CALML6_2	0	chr1	1915336	1917294
CALR_1	0	chr19	16479056	16496192
CALY_2	0	chr10	133325427	133335034
CAMK1_3	0	chr3	9757346	9769938
CAMK2B_11	0	chr7	44217157	44325507
CAMK2B_4	0	chr7	44217149	44325631
CAMK2G_10	0	chr10	73812500	73874582
CAMK2G_9	0	chr10	73812500	73874582
CAMKK1_6	0	chr17	3860314	3882546
CAMKK2_6	0	chr12	121237691	121296753
CAMKK2_7	0	chr12	121237691	121274585
CAMKV_2	0	chr3	49857988	49869936
CAMP_1	0	chr3	48223346	48225491
CAND2_2	0	chr3	12796671	12834814
CAPG_1	0	chr2	85394747	85414074
CAPN14_2	0	chr16	527816	554636
CAPN15_2	0	chr16	527998	554636
CAPN15_4	0	chr16	527998	554636
CAPN2_2	0	chr1	223712416	223776018
CAPN3_3	0	chr15	42359499	42412317
CAPS_3	0	chr12	75277210	75390922
CAPS2_5	0	chr12	75275978	75316434
CAPS2_7	0	chr19	5913647	5915875
CAPSL_1	0	chr5	35904294	35938779
CAPSL_4	0	chr5	35904666	35938634
CAPZB_5	0	chr1	19338774	19452216
CARD11_4	0	chr7	2918861	2958506
CARD14_1	0	chr17	80178507	80209331
CARD8_5	0	chr19	48208085	48255935
CARF_10	0	chr2	202912280	202983982
CARF_5	0	chr2	202912217	202986485
CARF_9	0	chr2	202912278	202983988
CARHSP1_5	0	chr16	8852941	8868361
CASC1_9	0	chr12	25108419	25195160
CASKIN1_2	0	chr16	2178187	2196476
CASP10_4	0	chr11	105025507	105035190
CASP14_1	0	chr11	105025507	105035157
CASP16_1	0	chr11	105025507	105035157
CASP7_10	0	chr10	113692033	113730905
CASP7_11	0	chr10	113709344	113730909
CASP7_3	0	chr10	113679164	113730905
CASP8_11	0	chr2	201258036	201287711
CASP8_15	0	chr2	201258085	201278168
CASS4_1	0	chr20	56411554	56459104
CAST_1	0	chr5	96662036	96774683
CATSPER2_3	0	chr15	43630561	43648841
CATSPER2_4	0	chr15	43630561	43648841
CATSPERG_3	0	chr19	38335802	38370943
CBS_2	0	chr21	43053190	43076362
CBWD1_8	0	chr9	150558	179075
CBWD3_4	0	chr9	68241865	68300012
CBWD6_2	0	chr9	41131308	41171876
CBX2_3	0	chr17	79778762	79787568
CBX5_2	0	chr12	54230945	54259586
CBX5_3	0	chr12	54230945	54259545
CBX7_3	0	chr22	39130771	39152656
CC2D2A_3	0	chr4	15469864	15482263
CC2D2A_4	0	chr4	15469875	15601971
CC2D2A_5	0	chr4	15469875	15576414
CCDC102B_2	0	chr18	68715208	69055189
CCDC102B_8	0	chr18	68798195	69055189
CCDC106_2	0	chr19	55647567	55653161
CCDC112_1	0	chr5	115267187	115296290
CCDC116_1	0	chr22	21633750	21637312
CCDC122_1	0	chr5	69280691	69332833
CCDC125_12	0	chr5	69282649	69332746
CCDC129_1	0	chr3	46921725	46981960
CCDC130_4	0	chr7	93232339	93361123
CCDC135_4	0	chr7	128791995	128822133
CCDC136_10	0	chr7	128791443	128822130
CCDC136_2	0	chr7	128791443	128822128
CCDC136_3	0	chr7	128791443	128822128
CCDC136_5	0	chr7	128791443	128822128
CCDC138_3	0	chr3	42708271	42773253
CCDC14_6	0	chr17	16690324	16774997
CCDC14_9	0	chr7	77198126	77295213
CCDC144A_1	0	chr2	158171798	158456753
CCDC148_1	0	chr3	123897304	123961368
CCDC15_6	0	chr11	119190225	119206235
CCDC152_1	0	chr11	119190225	119193774
CCDC153_4	0	chr19	49388217	49417999
CCDC154_1	0	chr22	30356980	30377517
CCDC158_4	0	chr19	11346483	11354944
CCDC159_2	0	chr19	11346571	11354944
CCDC159_8	0	chr11	124954120	125005225
CCDC180_1	0	chr1	169394875	169427432
CCDC24_1	0	chr1	43991607	43996528
CCDC40_1	0	chr17	80036631	80100613
CCDC41_4	0	chr12	94312571	94459982
CCDC42_3	0	chr17	8729933	8746002
CCDC57_2	0	chr17	82156272	82212811
CCDC61_3	0	chr12	122774508	122827380
CCDC62_1	0	chr12	122774600	122827221
CCDC64B_2	0	chr16	3027866	3035541
CCDC65_2	0	chr12	48904109	48921571
CCDC68_3	0	chr18	54901508	54945411
CCDC7_7	0	chr2	131529921	131533666
CCDC74A_8	0	chr2	130139286	130145079
CCDC74B_1	0	chr2	130139286	130145079
CCDC74B_6	0	chr16	722581	726473
CCDC74B_9	0	chr16	722581	726456
CCDC78_1	0	chr16	722585	726443
CCDC81_2	0	chr11	86374735	86423109
CCDC88A_6	0	chr2	55309167	55419904
CCDC89_1	0	chr19	46410328	46413662
CCDC90B_6	0	chr12	28190473	28550166
CCDC91_3	0	chr12	28302630	28550166
CCDC97_1	0	chr19	47257494	47273835
CCDC97_2	0	chr19	47257662	47273835
CCL21_1	0	chr16	57358782	57366190
CCL22_1	0	chr17	36013055	36017968
CCL27_1	0	chr5	43381497	43412386
CCNA1_1	0	chr13	36431829	36442882
CCNA1_2	0	chr13	36431829	36442882
CCND1_1	0	chr11	69641104	69654474
CCND2_2	0	chr12	4273736	4285475
CCNJ_2	0	chr10	96043401	96060870
CCNT2_6	0	chr2	134945910	134958117
CCP110_1	0	chr16	19523856	19553408
CCR10_1	0	chr3	46201708	46208341
CCR9_3	0	chr3	45886503	45903175
CCRL2_1	0	chr3	46407229	46409523
CD180_1	0	chr5	67181376	67191082
CD19_1	0	chr16	28931760	28936590
CD1C_1	0	chr1	158289772	158294774
CD1D_1	0	chr1	158179946	158186427
CD2_2	0	chr3	112333155	112362812
CD200_5	0	chr3	112333068	112362812
CD200R1_2	0	chr3	112928917	112975090
CD22_2	0	chr18	69862955	69896185
CD226_3	0	chr1	160830159	160862902
CD247_2	0	chr9	5450502	5470567
CD300A_4	0	chr17	74466644	74484796
CD300C_1	0	chr17	74541064	74546171
CD36_3	0	chr7	80624050	80679274
CD3D_1	0	chr11	118339073	118342744
CD3G_4	0	chr11	118344395	118353340
CD40_4	0	chr11	35139142	35232402
CD44_12	0	chr11	35139142	35232402
CD44_6	0	chr1	207752037	207795516
CD48_4	0	chr12	6789471	6820810
CD5L_2	0	chr1	157830913	157841844
CD6_3	0	chr12	55725442	55728977
CD6_4	0	chr12	55725442	55728650
CD6_5	0	chr12	55725442	55728482
CD63_8	0	chr11	60971640	61020377
CD84_1	0	chr1	160541093	160579516
CD84_4	0	chr1	160541093	160579516
CD86_1	0	chr3	122055361	122121143
CD86_5	0	chr3	122077848	122121143
CD8A_1	0	chr2	86784604	86808396
CD96_2	0	chr3	111542117	111651275
CD96_3	0	chr3	111542117	111612862
CD96_5	0	chr19	14380590	14408725
CD97_3	0	chr19	14381143	14408725
CD97_4	0	chr19	14381143	14408725
CD99_1_7	0	chrX	2691291	2733380
CD99_2_8	0	chrX	150766335	150898816
CD99L2_1	0	chrX	150766335	150898816
CD99L2_4	0	chrX	150766335	150898680
CDADC1_6	0	chr13	49260742	49293486
CDC14B_4	0	chr9	96500112	96566976
CDC25B_3	0	chr20	3786771	3806121
CDC42BPB_1	0	chr14	102932378	103057405
CDC42BPB_4	0	chr14	102932379	103057235
CDC42BPB_5	0	chr14	102940954	103057235
CDCA2_4	0	chr8	25458951	25506922
CDCA5_1	0	chr11	65066299	65084163
CDH23_12	0	chr10	71396933	71707510
CDH9_1	0	chr5	26880599	27038582
CDHR3_4	0	chr7	105963242	106033773
CDHR3_7	0	chr7	105981117	106033773
CDK1_7	0	chr16	89687673	89696354
CDK12_3	0	chr7	90709397	91210590
CDK13_2	0	chr7	90710138	91210590
CDK14_1	0	chr7	90720924	91210590
CDK14_2	0	chr7	90726272	91210590
CDK15_2	0	chrX	47218045	47229997
CDK5RAP3_1	0	chr17	47970527	47981786
CDK5RAP3_2	0	chr17	47970955	47981786
CDK5RAP3_6	0	chr17	47971361	47981781
CDKAL1_2	0	chr6	20534456	21135764
CDKAL1_3	0	chr6	20534688	21232404
CDKL1_3	0	chr14	50329403	50397404
CDKL2_3	0	chr4	75576493	75630256
CDKL3_1	0	chr5	134242940	134367360
CDKN1C_2	0	chr11	2883217	2885765
CDKN2A_3	0	chr9	21967751	21975133
CDR2L_2	0	chr17	74987800	75005800
CDRT15L2_1	0	chr17	15588662	15619704
CDRT4_1	0	chr17	15436014	15467611
CEBPE_1	0	chr14	23117305	23119611
CEBPG_2	0	chr19	33374523	33382686
CECR1_1	0	chr22	17178789	17221854
CELA3B_1	0	chr1	21976924	21989354
CELF2_13	0	chr10	11017929	11336675
CELF2_14	0	chr10	11018073	11336517
CELF2_15	0	chr10	11165029	11336675
CELF2_16	0	chr10	11165029	11336675
CELF2_17	0	chr10	11165086	11336517
CELF2_19	0	chr10	11165091	11336517
CELF2_3	0	chr10	10796887	11336517
CELF6_1	0	chr15	72284726	72320184
CELSR1_1	0	chr22	46360833	46537170
CENPP_2	0	chr9	92325467	92615164
CEP112_11	0	chr17	65797144	66191898
CEP112_12	0	chr17	65893903	66191898
CEP112_9	0	chr17	65635545	66043160
CEP152_2	0	chr15	48737937	48811146
CEP164_12	0	chr11	117327887	117413266
CEP164_16	0	chr11	117328149	117413266
CEP170B_1	0	chr14	104865312	104896770
CEP170B_3	0	chr14	104865405	104896750
CEP250_5	0	chr20	35455165	35511974
CEP250_9	0	chr20	35455200	35511974
CEP290_3	0	chr12	88049019	88141777
CEP57L1_6	0	chr6	109095152	109163912
CEP70_11	0	chr3	138497329	138572941
CEP70_13	0	chr3	138497329	138530856
CEP70_8	0	chr3	138497329	138594318
CEP76_2	0	chr18	12672626	12702777
CEP85_5	0	chr1	26237710	26278807
CEP89_1	0	chr19	32878997	32972024
CEP95_4	0	chr17	64507022	64537948
CERKL_2	0	chr2	181536671	181657107
CERS4_13	0	chr19	8254496	8262421
CERS4_2	0	chr19	8209328	8262421
CERS4_7	0	chr19	8241426	8262421
CERS5_5	0	chr12	50129797	50144966
CERS6_3	0	chr2	168644154	168775134
CFH_1	0	chr1	196651877	196747504
CFH_2	0	chr1	196651877	196701566
CFHR1_2	0	chr1	196819740	196832189
CFL2_3	0	chr14	34710381	34713817
CFLAR_11	0	chr2	201132964	201172688
CFLAR_12	0	chr2	201140274	201172688
CFLAR_9	0	chr2	201122476	201172668
CGN_1	0	chr1	151510878	151538692
CGREF1_4	0	chr2	27100593	27118905
CHD1L_3	0	chr1	147242640	147295766
CHD3_12	0	chr17	7887041	7912755
CHD6_4	0	chr20	41402100	41440025
CHD9_10	0	chr16	53141183	53327499
CHD9_12	0	chr16	53207990	53327499
CHD9_3	0	chr16	53054992	53327499
CHEK2_3	0	chr22	28687742	28741834
CHGB_1	0	chr20	5911327	5925361
CHI3L1_1	0	chr1	203178930	203186794
CHIA_8	0	chr1	111290851	111320566
CHID1_1	0	chr11	867858	915058
CHL1_6	0	chr3	197929	409417
CHPF2_2	0	chr2	219538946	219543097
CHRFAM7A_1	0	chr15	30360565	30393656
CHRNA6_1	0	chr8	42752619	42768786
CHRNA9_1	0	chr4	40335328	40355217
CHST1_3	0	chr12	104456913	104762014
CHST12_3	0	chr10	124006154	124093684
CHST15_2	0	chr10	124007672	124063957
CHST3_2	0	chr10	71965169	72013558
CHST6_1	0	chr16	75473123	75495028
CHTF18_3	0	chr16	788623	798074
CIB2_1	0	chr15	78104605	78131535
CIB2_7	0	chr15	78105344	78120661
CIDEC_5	0	chr3	9866709	9880251
CIT_1	0	chr12	119685789	119877291
CIZ1_3	0	chr9	128166064	128192104
CKAP2_4	0	chr13	52455971	52476631
CKAP2_6	0	chr13	52456100	52476625
CKLF-CMTM1_3	0	chr16	66552562	66566287
CKMT1B_2	0	chr15	43594045	43599406
CLASP1_11	0	chr2	121337775	121649447
CLASP1_14	0	chr2	121337775	121649447
CLASP1_16	0	chr2	121337775	121505006
CLASP1_17	0	chr2	121337775	121505006
CLCF1_2	0	chr11	67364167	67373735
CLCN2_2	0	chr3	184346184	184361651
CLCN4_2	0	chrX	10156944	10237660
CLDN11_1	0	chr3	170421239	170434691
CLDN12_1	0	chr7	90403333	90415954
CLDN15_2	0	chr3	190387871	190412143
CLDN4_1	0	chr7	73830862	73832693
CLDN7_1	0	chr17	7259902	7263193
CLEC12A_1	0	chr12	9951315	9985595
CLEC12A_3	0	chr12	9965344	9985599
CLEC12A_5	0	chr12	9969233	9985599
CLEC16A_8	0	chr16	10944493	11157225
CLEC17A_2	0	chr19	14583083	14611144
CLEC2A_2	0	chr12	9913226	9932381
CLEC4A_1	0	chr12	8123631	8138607
CLEC4A_3	0	chr12	8123631	8138607
CLEC4C_1	0	chr12	7729414	7749473
CLEC4C_2	0	chr12	7729414	7749473
CLEC4M_14	0	chr19	7763261	7769366
CLEC7A_2	0	chr12	10116776	10130269
CLGN_3	0	chr4	140388456	140427390
CLHC1_2	0	chr2	55172546	55232367
CLHC1_4	0	chr2	55175642	55232327
CLHC1_6	0	chr2	55175642	55222493
CLIC2_1	0	chrX	155276206	155334681
CLIC3_2	0	chr9	136994634	136997741
CLIC6_1	0	chr21	34669312	34718227
CLIP1_1	0	chr12	122271433	122423034
CLK4_5	0	chr5	178602662	178619896
CLLU1_1	0	chr12	92423958	92430954
CLN3_4	0	chr16	28477279	28492302
CLOCK_2	0	chr4	55427900	55545932
CLOCK_4	0	chr4	55427902	55546622
CLPB_3	0	chr11	72292424	72434680
CLPTM1_1	0	chr19	44954584	44993346
CLU_2	0	chr8	27597995	27615031
CLVS1_2	0	chr8	61287965	61501626
CLYBL_2	0	chr13	99606667	99893751
CMTM1_7	0	chr16	66566446	66579135
CNBD2_4	0	chr20	35968619	36030700
CNGA2_1	0	chrX	151734745	151745564
CNGB1_2	0	chr16	57882339	57971116
CNKSR1_5	0	chr1	26182004	26189884
CNNM2_4	0	chr10	102918339	102927431
CNP_2	0	chr17	41967332	41977740
CNR2_2	0	chr1	23873489	23883171
CNR2_4	0	chr1	23873969	23913327
CNTD1_1	0	chr17	42798674	42810681
CNTD1_6	0	chr17	42798836	42810681
CNTD2_3	0	chr19	40222207	40226690
CNTFR_6	0	chr9	34552189	34589724
CNTLN_1	0	chr9	17134990	17503923
CNTLN_2	0	chr9	17134990	17503923
CNTN4_2	0	chr3	2098927	3037336
CNTNAP1_2	0	chr17	42680409	42699993
CNTNAP1_3	0	chr17	42682613	42699993
CNTNAP3_4	0	chr9	39070809	39288165
CNTRL_4	0	chr9	121074963	121158934
CNTROB_1	0	chr17	7932123	7949919
COA6_1	0	chr1	234373192	234384046
COG4_3	0	chr16	70480568	70515885
COG7_2	0	chr16	23388492	23452761
COL16A1_2	0	chr1	31652499	31704162
COL1A1_1	0	chr17	50184095	50201642
COL24A1_1	0	chr1	85729232	86156438
COL4A3BP_4	0	chr5	75371102	75511629
COLEC11_6	0	chr2	3601905	3644644
COLEC11_7	0	chr2	3603598	3644458
COLEC11_8	0	chr2	3603598	3644458
COMMD4_7	0	chr15	75336109	75340273
COMMD6_5	0	chr13	75525218	75537872
COMMD9_1	0	chr11	36272291	36289449
COMT_4	0	chr22	19951521	19969975
COPS3_6	0	chr17	17246818	17281277
COPS7A_6	0	chr12	6724310	6731875
COPS7B_1	0	chr2	231781670	231809254
COQ3_1	0	chr6	99369400	99394203
CORO1B_1	0	chr11	67438046	67443821
CORO2B_3	0	chr15	68616539	68727806
CORO2B_4	0	chr15	68631987	68727806
CORO2B_5	0	chr15	68641516	68727806
CORO6_4	0	chr17	29614976	29622908
CORO7_1	0	chr16	4340250	4416961
CORO7_2	0	chr16	4354541	4416961
CPA6_1	0	chr8	67422169	67746385
CPD_2	0	chr17	30380477	30469657
CPEB3_3	0	chr10	92048635	92243279
CPEB3_5	0	chr10	92048635	92239736
CPEB4_3	0	chr5	173888327	173960310
CPM_2	0	chr12	68851174	68933199
CPNE5_4	0	chr6	36740771	36793781
CPNE5_7	0	chr6	36742494	36839444
CPNE9_1	0	chr3	9703812	9727450
CPS1_1	0	chr2	210477681	210679107
CPSF3_3	0	chr2	9424063	9473101
CPSF3L_6	0	chr1	1311599	1324676
CPSF7_3	0	chr11	61402647	61429911
CPT1A_1	0	chr11	68754619	68841931
CPXM2_1	0	chr10	123745635	123891984
CPZ_3	0	chr4	8592659	8619761
CRB2_2	0	chr9	123368778	123378755
CRB3_1	0	chr19	6463776	6467216
CRBN_3	0	chr3	3149710	3179699
CREB5_1	0	chr7	28299320	28825894
CREB5_3	0	chr7	28412524	28825894
CREB5_4	0	chr7	28435614	28825894
CREB5_5	0	chr7	28686103	28825894
CREBBP_1	0	chr16	3725053	3880120
CREBBP_4	0	chr16	3725059	3879973
CREBRF_3	0	chr5	173056351	173092330
CRELD1_3	0	chr3	9933804	9945032
CRELD2_6	0	chr22	49918652	49925760
CREM_12	0	chr10	35126997	35212467
CREM_21	0	chr10	35167538	35179847
CREM_28	0	chr10	35195126	35212958
CRIM1_2	0	chr2	36356230	36551132
CROCC_4	0	chr1	16924237	16972964
CROT_1	0	chr7	87345634	87399796
CRTC1_5	0	chr19	18683652	18782333
CRY2_1	0	chr11	45847117	45883245
CRYBA4_2	0	chr22	26621963	26630672
CRYM_2	0	chr16	21258517	21303083
CSAD_5	0	chr12	53157662	53173444
CSAD_6	0	chr12	53157662	53164493
CSAD_8	0	chr12	53164714	53181629
CSF1_1	0	chr1	109910610	109930994
CSF1_3	0	chr1	109910610	109926743
CSF1_4	0	chr1	109910610	109925202
CSF2RA_1_12	0	chrX	1268799	1305818
CSF2RB_2	0	chr22	36913596	36937522
CSGALNACT1_3	0	chr8	19404160	19682583
CSGALNACT1_6	0	chr8	19404160	19602545
CSK_3	0	chr15	74784453	74803197
CSNK1G2_2	0	chr19	1941148	1981338
CSNK1G3_3	0	chr5	123512098	123617045
CSPG4_1	0	chr15	75674321	75712848
CSPG5_4	0	chr3	47562237	47578869
CSRNP1_2	0	chr3	39141854	39154602
CSRP2_1	0	chr12	76858714	76879043
CT55_3	0	chrX	135156539	135171398
CTAGE5_10	0	chr14	39267123	39351193
CTAGE5_5	0	chr14	39266297	39351193
CTBP2_12	0	chr10	124988315	125159916
CTBP2_17	0	chr10	124988315	125124973
CTBP2_7	0	chr10	124988315	125161030
CTCF_2	0	chr16	67562406	67639185
CTH_4	0	chr1	70411270	70439577
CTIF_1	0	chr18	48539055	48863217
CTIF_10	0	chr18	48540317	48859969
CTIF_8	0	chr18	48539992	48859969
CTNNA2_3	0	chr2	79512933	80648868
CTNNA2_4	0	chr2	79523182	80648868
CTNNA2_6	0	chr2	80305104	80648868
CTNNA3_2	0	chr10	65912517	67665658
CTNNA3_4	0	chr10	65912517	67279057
CTNND1_19	0	chr11	57761761	57819180
CTNS_5	0	chr17	3636479	3661542
CTPS2_3	0	chrX	16587998	16712217
CTPS2_4	0	chrX	16589548	16712678
CTRC_1	0	chr1	15438441	15446658
CTSB_7	0	chr8	11842523	11867693
CTSE_1	0	chr1	206009263	206023909
CTTN_1	0	chr11	70398505	70436584
CTXN2_2	0	chr15	48178554	48201681
CUL7_2	0	chr6	43037616	43053945
CUL9_2	0	chr6	43182174	43224587
CUTA_3	0	chr6	33416541	33418288
CUX1_11	0	chr7	101817223	102258233
CUX1_12	0	chr7	101817223	102258233
CUX1_7	0	chr7	101816007	102283958
CUX1_9	0	chr7	101817223	102283958
CUX2_2	0	chr12	111099445	111350554
CXCL16_1	0	chr17	4734508	4739928
CXCR2_2	0	chr2	218126012	218137253
CXCR5_1	0	chr11	118883765	118896271
CXorf40A_4	0	chrX	149540973	149548331
CXorf58_1	0	chrX	23908005	23939507
CXorf65_1	0	chrX	71103888	71106788
CYB561_2	0	chr17	63432303	63446361
CYB561_3	0	chr17	63432303	63446315
CYB561A3_4	0	chr11	61348804	61362299
CYB5D1_2	0	chr17	7857966	7862447
CYB5D2_3	0	chr17	4143175	4157697
CYB5D2_5	0	chr17	4145989	4157697
CYB5R2_6	0	chr11	7665099	7673857
CYBRD1_3	0	chr2	171522355	171558133
CYLD_3	0	chr16	50742067	50801936
CYLD_4	0	chr16	50742089	50801935
CYP1A1_2	0	chr15	74719541	74725536
CYP2C8_3	0	chr10	95036771	95069497
CYP2D6_3	0	chr22	42126498	42130602
CYP2W1_2	0	chr7	983198	989640
CYP4V2_3	0	chr4	186194514	186213463
CYSLTR1_1	0	chrX	78271467	78327691
CYTH2_1	0	chr19	48469207	48482314
DAAM1_1	0	chr14	59188610	59371405
DAAM2_10	0	chr6	39855801	39904869
DAB2_1	0	chr5	39371673	39425233
DAB2IP_7	0	chr9	121701681	121785530
DAG1_2	0	chr3	49470131	49535618
DAPK1_4	0	chr9	87497910	87686950
DAPK1_6	0	chr9	87498614	87708651
DAZAP1_5	0	chr19	1407642	1435684
DAZAP1_6	0	chr19	1407668	1435684
DAZL_1	0	chr3	16586791	16605499
DBF4B_6	0	chr17	44708634	44758412
DBI_11	0	chr2	119367674	119372546
DBI_3	0	chr2	119366923	119372551
DBN1_2	0	chr5	177456612	177473640
DBN1_4	0	chr5	177456612	177472870
DBNDD1_4	0	chr16	90004864	90010121
DBNDD2_3	0	chr20	45406014	45410610
DBNDD2_8	0	chr20	45407988	45410610
DBNDD2_9	0	chr20	45407988	45410610
DCAF17_9	0	chr2	171434701	171485052
DCAF4_8	0	chr14	72926413	72962103
DCAKD_8	0	chr17	45033854	45051661
DCHS1_1	0	chr11	6621323	6655849
DCHS2_3	0	chr4	154486442	154491778
DCLK3_1	0	chr3	36712421	36739861
DCLRE1C_1	0	chr10	14904610	14954432
DCLRE1C_3	0	chr10	14904610	14954432
DCLRE1C_8	0	chr10	14904610	14954432
DCST2_1	0	chr1	155017445	155033264
DCTD_11	0	chr4	182890093	182916539
DCTN1_5	0	chr2	74361153	74374735
DCTN1_6	0	chr2	74361153	74374735
DCTN2_3	0	chr12	57530049	57547331
DCTN5_1	0	chr16	23641365	23673747
DCUN1D2_5	0	chr13	113455818	113485787
DDAH1_8	0	chr1	85318484	85379889
DDC_5	0	chr7	50458435	50561071
DDHD1_6	0	chr14	53043966	53153304
DDHD2_1	0	chr8	38231342	38262833
DDIT4L_2	0	chr4	100185869	100190498
DDR1_1	0	chr6	30880908	30900156
DDR1_5	0	chr6	30883207	30900156
DDR1_6	0	chr6	30884083	30900156
DDR1_8	0	chr6	30884508	30900156
DDR1_9	0	chr6	30884549	30900156
DDX11_19	0	chr12	31073844	31104791
DDX19B_2	0	chr16	70294832	70333832
DDX19B_6	0	chr16	70299158	70333832
DDX26B_2	0	chrX	135520643	135582510
DDX6_3	0	chr4	168356734	168479551
DDX60L_1	0	chr4	168390116	168480480
DDX60L_12	0	chr4	168356734	168480480
DEDD_1	0	chr19	42198592	42220152
DEDD2_1	0	chr1	161121330	161132783
DEF8_11	0	chr16	89948730	89959366
DEFA5_1	0	chr8	7055306	7056737
DEGS2_2	0	chr14	100146418	100166839
DENND1B_2	0	chr1	197509614	197775674
DENND1B_5	0	chr1	197509614	197617710
DENND3_6	0	chr8	141128683	141192927
DENND4B_4	0	chr1	153929500	153944883
DENND5B_2	0	chr12	31384781	31591012
DENND5B_3	0	chr12	31384781	31590954
DENND6B_3	0	chr22	50311962	50327060
DEPDC5_8	0	chr22	31753950	31879676
DERL1_3	0	chr8	123013345	123025772
DERL3_4	0	chr22	23836733	23839087
DET1_2	0	chr15	88501914	88546681
DFNA5_2	0	chr7	24698354	24758020
DFNB31_3	0	chr9	114402079	114505456
DFNB31_4	0	chr9	114402079	114505456
DFNB59_4	0	chr2	178452298	178461422
DFNB59_5	0	chr2	178452298	178461390
DGAT2_2	0	chr11	75768732	75801536
DGCR14_3	0	chr22	19133934	19144659
DGCR2_1	0	chr22	19036281	19122454
DGKD_4	0	chr2	233419240	233472098
DGKD_5	0	chr2	233429240	233472098
DGKH_2	0	chr13	42048706	42229755
DGKI_4	0	chr7	137390180	137581841
DGKZ_10	0	chr11	46361521	46380553
DGKZ_6	0	chr11	46347405	46380554
DHDDS_11	0	chr1	26432382	26471297
DHDDS_4	0	chr1	26432281	26471306
DHODH_3	0	chr16	72015290	72024517
DHODH_4	0	chr16	72015683	72024517
DHRS12_6	0	chr13	51771395	51805522
DHRS3_2	0	chr1	12567909	12617814
DHRS4L2_1	0	chr14	23969873	24006408
DHRS4L2_3	0	chr14	23970014	24006408
DHX37_2	0	chr12	124947937	124989111
DHX40_2	0	chr17	59565524	59608352
DIAPH3_8	0	chr13	59861253	60013209
DICER1_3	0	chr14	95086227	95133503
DIP2A_5	0	chr21	46458948	46550110
DIP2B_5	0	chr12	50605938	50748657
DISC1_12	0	chr1	231626814	231819244
DISC1_16	0	chr1	231626814	231771662
DISC1_4	0	chr1	231626814	232041272
DISC1_5	0	chr1	231626814	232009654
DKKL1_4	0	chr19	49363784	49375116
DLG1_13	0	chr3	197042565	197297245
DLG1_14	0	chr3	197042565	197183811
DLG1_15	0	chr3	197080477	197298631
DLG1_9	0	chr3	197042565	197297518
DLG3_4	0	chrX	70445201	70505493
DLGAP3_1	0	chr1	34865435	34925482
DLGAP4_2	0	chr20	36431660	36528633
DLX1_1	0	chr2	172085479	172089674
DMBT1_16	0	chr10	122560714	122643736
DMC1_3	0	chr22	38518927	38570286
DMC1_6	0	chr22	38518948	38568409
DMD_9	0	chrX	31119221	32530074
DMGDH_2	0	chr5	78997605	79069629
DMPK_3	0	chr19	45769708	45782557
DMRT1_2	0	chr9	841689	969090
DMRTC1_4	0	chrX	72872024	72875788
DMRTC1B_4	0	chrX	72845041	72848802
DMTF1_9	0	chr7	87153144	87196325
DMTN_20	0	chr8	22059174	22082525
DMTN_23	0	chr8	22059347	22082525
DMTN_3	0	chr8	22053569	22082525
DMXL1_4	0	chr5	119071265	119249127
DMXL2_1	0	chr15	51447723	51622770
DMXL2_2	0	chr15	51447723	51622770
DMXL2_6	0	chr15	51459587	51622833
DNAAF1_3	0	chr16	84158841	84177918
DNAI1_4	0	chr9	34458804	34520984
DNAJB12_2	0	chr11	73951025	73970668
DNAJB14_2	0	chr19	14514768	14529308
DNAJB14_3	0	chr19	14514768	14529193
DNAJB6_5	0	chr7	157337547	157410108
DNAJC2_3	0	chr5	34929598	34958207
DNAJC22_2	0	chr12	49347959	49351392
DNAJC22_5	0	chr9	111631351	111670246
DNALI1_1	0	chr1	37556918	37566857
DNASE1_2	0	chr16	3642937	3658090
DNASE1_7	0	chr16	3654119	3657124
DNASE1L2_1	0	chr16	2236251	2238711
DNASE2B_2	0	chr1	84408350	84415008
DNM1_3	0	chr9	128203354	128255249
DNM1_5	0	chr9	128203354	128255249
DNM1_6	0	chr9	128203354	128255249
DNM1L_3	0	chr12	32679199	32745650
DNM1L_9	0	chr12	32679707	32745545
DNM3_1	0	chr1	171841477	172412717
DNM3_6	0	chr1	171841494	172412717
DNMT3B_5	0	chr20	32762384	32809356
DNMT3L_2	0	chr21	44246338	44262216
DOC2A_4	0	chr16	30005513	30012348
DOC2A_6	0	chr16	30005513	30011421
DOCK10_1	0	chr2	224765846	224982522
DOCK10_11	0	chr2	224765089	224982523
DOCK3_9	0	chr3	50675241	51381264
DOCK4_3	0	chr7	111726109	112206394
DOCK7_3	0	chr1	62454725	62688368
DOCK7_6	0	chr1	62454894	62586614
DOCK7_7	0	chr1	62485118	62688358
DOCK8_3	0	chr9	273047	465259
DOCK9_2	0	chr13	98793486	99086394
DOCK9_3	0	chr13	98793486	99086394
DOK2_1	0	chr8	21908872	21913776
DOK2_2	0	chr8	21908872	21913773
DOK2_3	0	chr8	21908872	21913694
DOK2_4	0	chr8	21908872	21913665
DOK3_3	0	chr5	177501903	177510372
DOK3_6	0	chr5	177503749	177509857
DOPEY1_10	0	chr6	83067670	83159949
DOPEY1_4	0	chr6	83067670	83171350
DOT1L_2	0	chr19	2164159	2232578
DPAGT1_2	0	chr11	119096504	119102091
DPEP1_5	0	chr16	89620580	89638433
DPEP1_6	0	chr16	89620591	89638431
DPEP2_1	0	chr16	67987389	68000590
DPEP2_3	0	chr16	67987389	67999598
DPEP2_7	0	chr16	67987393	67994352
DPF1_1	0	chr19	38211008	38229677
DPF1_5	0	chr19	38211014	38229666
DPF1_6	0	chr19	38211014	38229618
DPF1_7	0	chr19	38211014	38229618
DPF1_8	0	chr19	38211014	38224250
DPF1_9	0	chr19	38211014	38224250
DPF3_1	0	chr14	72616184	72836483
DPH6_1	0	chr15	35365468	35546588
DPH6_3	0	chr15	35489278	35546605
DPP4_1	0	chr2	161992240	162074058
DPP8_1	0	chr15	65442466	65517702
DPP8_7	0	chr15	65445659	65517271
DPYSL4_3	0	chr10	132186975	132205776
DPYSL5_3	0	chr2	26848423	26950351
DQX1_1	0	chr2	74518130	74526281
DRAM1_2	0	chr12	101877441	101923623
DRAM1_3	0	chr12	101877579	101923623
DRAXIN_1	0	chr1	11691723	11720279
DSCAML1_1	0	chr11	117427772	117797261
DSN1_8	0	chr20	36751794	36773554
DST_2	0	chr6	56457986	56851916
DTNB_2	0	chr2	25377242	25673647
DTWD1_3	0	chr15	49621034	49645114
DTWD1_4	0	chr15	49621555	49645114
DTX3_1	0	chr12	57604326	57609802
DTX3_7	0	chr12	57604621	57609804
DUS2_2	0	chr16	68022943	68079323
DUS4L_3	0	chr7	107563978	107578523
DUSP15_2	0	chr20	31861066	31869998
DUSP15_3	0	chr12	12473281	12562514
DUSP18_4	0	chr22	30662065	30667839
DYM_9	0	chr18	49249176	49460704
DYNC2LI1_4	0	chr2	43774055	43827616
DYNC2LI1_5	0	chr2	43774055	43827616
DYNLRB2_1	0	chr16	80540956	80550644
DYRK1A_7	0	chr21	37420298	37515376
DYRK1A_9	0	chr21	37420299	37515376
DYRK1B_5	0	chr19	39825349	39833218
DYSF_16	0	chr2	71466701	71686763
DYX1C1_3	0	chr15	55430307	55508234
DZANK1_1	0	chr20	18383366	18467348
DZANK1_4	0	chr20	18383366	18467185
DZANK1_7	0	chr20	18383366	18466645
E2F3_5	0	chr6	20480031	20493714
E2F6_4	0	chr2	11444374	11466177
E2F6_6	0	chr2	11444374	11466177
EAF2_3	0	chr3	121835332	121886526
EBI3_2	0	chr19	4229542	4237528
EBPL_2	0	chr13	49660675	49691487
ECE1_2	0	chr1	21217246	21290489
ECHDC1_4	0	chr6	127288711	127343609
EDA_1	0	chrX	66595636	66639298
EDA_5	0	chrX	66595636	66639050
EDA_6	0	chrX	66595636	66639044
EDA2R_1	0	chrX	66595636	66616030
EDA2R_3	0	chrX	66602358	66639298
EDA2R_8	0	chrX	69616066	69861064
EDA2R_9	0	chrX	69616120	70039472
EDARADD_1	0	chr1	236394379	236484708
EFCAB1_1	0	chr14	89794983	89954777
EFCAB3_2	0	chr17	62380552	62416479
EFCAB4A_12	0	chr11	827600	831986
EFCAB4A_16	0	chr11	828259	831991
EFCAB4A_8	0	chr11	827247	831986
EFCAB4A_9	0	chr11	827324	831986
EFCAB7_2	0	chr1	63523363	63572693
EFEMP1_1	0	chr2	55865961	55924163
EFEMP1_3	0	chr2	55865971	55924163
EFNA1_2	0	chr1	155127872	155134910
EFNA4_2	0	chr1	155063736	155069553
EFNA5_2	0	chr5	107376893	107670885
EFTUD2_1	0	chr17	44850286	44899625
EGLN2_2	0	chr19	40799428	40808441
EGR3_5	0	chr8	22687660	22692389
EHBP1L1_3	0	chr11	65576043	65592650
EHD1_1	0	chr11	64852726	64879713
EHD1_2	0	chr11	64852726	64879713
EHMT1_3	0	chr9	137618997	137836127
EHMT1_9	0	chr9	137646349	137836127
EHMT2_5	0	chr6	31879758	31897206
EHMT2_7	0	chr6	31879758	31897206
EIF1AY_2	0	chrY	20575710	20593154
EIF2AK2_3	0	chr2	37105137	37147822
EIF4E_3	0	chr2	232550051	232569210
EIF4ENIF1_1	0	chr22	31439358	31489888
EIF4ENIF1_3	0	chr22	31439358	31489561
EIF4ENIF1_6	0	chr22	31439364	31489566
ELF2_10	0	chr4	139057856	139125251
ELFN1_3	0	chr7	1688118	1747954
ELFN2_4	0	chr22	37367959	37418953
ELMO1_6	0	chr7	36854360	37429037
ELMO2_11	0	chr20	46366049	46394532
ELMOD2_3	0	chr4	140524590	140553770
ELMOD3_4	0	chr2	85354719	85391752
ELMSAN1_2	0	chr14	73715121	73787258
ELN_17	0	chr7	74028113	74069907
ELOVL2_2	0	chr6	10980758	11044341
ELOVL7_1	0	chr5	60751788	60844311
ELP4_1	0	chr11	31509728	31784525
EMID1_1	0	chr22	29205911	29259597
EMID1_3	0	chr22	29205917	29259597
EMID1_8	0	chr22	29216382	29259597
EMILIN1_1	0	chr2	27078566	27086403
EML1_5	0	chr14	99793407	99942060
EML2_4	0	chr19	45609399	45643715
EML3_2	0	chr11	62602217	62612746
EML3_5	0	chr11	62602217	62611860
EML4_6	0	chr2	42207928	42332548
EML5_3	0	chr14	88622617	88792552
EMR1_3	0	chr19	6887548	6940453
EMX1_1	0	chr2	72917474	72934891
ENAH_11	0	chr1	225494813	225653088
ENAH_4	0	chr1	225494813	225653092
ENDOU_2	0	chr12	47709733	47725572
ENGASE_5	0	chr17	79077779	79088599
ENO3_1	0	chr17	4950108	4957129
ENO3_2	0	chr17	4951088	4957131
ENOX1_7	0	chr13	43213524	43629477
ENPP7_1	0	chr17	79730918	79742202
ENSA_4	0	chr1	150622122	150629133
ENTHD2_2	0	chr17	81228271	81239057
ENTPD1_1	0	chr10	95711778	95877266
ENTPD1_6	0	chr10	95755915	95877266
ENTPD1_7	0	chr10	95755915	95877266
ENTPD6_12	0	chr20	25196153	25226729
ENTPD6_3	0	chr20	25195690	25226729
EOGT_3	0	chr3	68975216	69013961
EOMES_4	0	chr3	27716782	27722309
EPB41L1_7	0	chr20	36092678	36232799
EPB41L2_19	0	chr6	130869791	130970478
EPB41L2_6	0	chr6	130839346	131000767
EPB41L2_7	0	chr6	130839346	130978796
EPB41L4A_2	0	chr5	112162617	112419313
EPB41L4B_2	0	chr9	109173625	109320446
EPHA2_2	0	chr1	16124336	16156055
EPHA4_2	0	chr2	221418026	221572281
EPN1_5	0	chr19	55675230	55695775
EPN1_8	0	chr19	55676624	55695767
EPS8L2_2	0	chr11	706119	727727
EPSTI1_5	0	chr13	42897406	42992271
ERBB2_2	0	chr17	39693291	39728662
ERBB2_3	0	chr17	39699946	39717289
ERBB2_4	0	chr17	39699947	39728662
ERBB2IP_1	0	chr5	65926553	66081023
ERBB2IP_2	0	chr5	65926553	66081023
ERBB2IP_4	0	chr5	65926553	66081023
ERBB3_1	0	chr12	56080024	56103507
ERBB4_5	0	chr2	211375716	212538628
ERGIC1_2	0	chr5	172834246	172922103
ERI3_6	0	chr1	44221090	44355214
ERMAP_3	0	chr1	42817143	42844993
ESAM_1	0	chr11	124753122	124762327
ESPNL_1	0	chr2	238100309	238133287
ESR1_6	0	chr6	151809106	152103274
ESR2_4	0	chr14	64227032	64283075
ESRP1_5	0	chr8	94641135	94707466
ESRP2_1	0	chr16	68228546	68236233
ETV2_1	0	chr19	35641744	35644871
ETV2_2	0	chr19	35641744	35644871
ETV4_3	0	chr17	43527842	43545937
EVC2_4	0	chr4	5711214	5758311
EVI2A_2	0	chr17	31316409	31321749
EVI2B_1	0	chr17	31302869	31314100
EVI5_3	0	chr1	92513546	92785101
EVI5L_3	0	chr19	7846499	7864976
EVL_4	0	chr14	100074468	100144236
EVL_5	0	chr14	100074468	100135898
EVPLL_1	0	chr17	18377764	18389647
EXD2_1	0	chr14	69191476	69244020
EXD2_4	0	chr14	69191497	69242358
EXO1_4	0	chr1	241848730	241889939
EXO5_4	0	chr1	40508760	40516556
EXOC1_6	0	chr4	55853649	55905078
EXOC4_3	0	chr7	133253082	133480418
EXOC6_6	0	chr10	92831143	93059494
EXOG_4	0	chr3	38496339	38525137
EXOG_5	0	chr3	38496344	38525137
EXOG_6	0	chr3	38496842	38525137
EXOSC10_3	0	chr1	11066617	11082666
EXOSC2_5	0	chr9	130693774	130704858
EXOSC2_6	0	chr9	130693779	130704858
EXT2_3	0	chr11	44096196	44245430
EXTL2_1	0	chr1	100872371	100895179
EYS_1	0	chr6	63719979	65707225
EZH1_4	0	chr17	42700274	42745037
EZH2_10	0	chr7	148807382	148850520
EZH2_13	0	chr7	148807382	148847269
EZH2_9	0	chr7	148807382	148850520
F5_1	0	chr1	169511953	169586531
FAAH2_3	0	chrX	57286577	57452361
FAAH2_5	0	chrX	57286676	57489196
FAAH2_6	0	chrX	57290250	57489196
FABP6_4	0	chr5	160199040	160238722
FAIM3_3	0	chr3	138608699	138633376
FAM107B_1	0	chr10	14518556	14774897
FAM107B_11	0	chr10	14518556	14554157
FAM114A1_2	0	chr4	38867777	38945740
FAM115A_3	0	chr7	143851367	143885373
FAM115A_5	0	chr7	143853089	143902175
FAM118A_4	0	chr22	45309918	45341955
FAM122B_1	0	chrX	134769565	134797232
FAM122C_5	0	chrX	134804121	134854591
FAM124B_1	0	chr2	224378697	224401994
FAM129B_2	0	chr9	127505337	127569117
FAM129C_7	0	chr19	17527262	17549739
FAM131A_4	0	chr3	184337487	184346275
FAM133A_2	0	chrX	93674012	93712274
FAM134B_2	0	chr5	16473037	16617058
FAM135A_11	0	chr6	70428345	70561174
FAM135A_9	0	chr6	70426438	70561174
FAM135B_2	0	chr8	138130126	138425515
FAM13A_3	0	chr4	88725953	88823361
FAM151B_3	0	chr5	80505991	80541949
FAM153A_11	0	chr5	177723836	177753281
FAM154A_1	0	chr9	18927659	19049354
FAM154B_2	0	chr15	82262810	82283650
FAM156A_12	0	chrX	52947253	52958518
FAM156A_3	0	chrX	52947253	52995472
FAM156A_5	0	chrX	52947253	52995472
FAM160A2_3	0	chr11	6211344	6234685
FAM160A2_5	0	chr11	6211810	6234692
FAM160B2_1	0	chr8	22089183	22104382
FAM163B_3	0	chr9	133577075	133581524
FAM166B_3	0	chr9	35561829	35563899
FAM168B_4	0	chr2	131047875	131093084
FAM168B_5	0	chr2	131047875	131092998
FAM169A_3	0	chr5	74777573	74866387
FAM170B_1	0	chr10	49131153	49134020
FAM172A_15	0	chr5	93865367	94111670
FAM172A_9	0	chr5	93618066	94111484
FAM174B_1	0	chr15	92617447	92655801
FAM185A_3	0	chr7	102748951	102809225
FAM188A_5	0	chr10	15778173	15837632
FAM189B_2	0	chr1	155247204	155255483
FAM192A_10	0	chr16	57152465	57181580
FAM192A_13	0	chr16	57152465	57174611
FAM193B_13	0	chr5	177531822	177554489
FAM193B_4	0	chr5	177519788	177554115
FAM193B_6	0	chr5	177519788	177554115
FAM194A_2	0	chr3	150659884	150703986
FAM19A1_1	0	chr3	67991591	68545621
FAM208B_10	0	chr10	5709600	5765779
FAM208B_4	0	chr10	5684847	5765779
FAM209A_1	0	chr20	56524728	56526152
FAM211A_2	0	chr17	16442004	16492191
FAM212A_1	0	chr3	49803235	49805033
FAM213A_5	0	chr10	80409032	80432997
FAM213B_1	0	chr1	2586749	2591469
FAM214A_2	0	chr15	52581320	52678756
FAM214B_1	0	chr9	35104120	35116341
FAM214B_12	0	chr9	35104120	35111452
FAM214B_2	0	chr9	35104120	35116308
FAM214B_7	0	chr9	35104120	35115911
FAM219B_3	0	chr15	74899989	74907162
FAM21A_1	0	chr10	50067849	50133509
FAM21A_8	0	chr10	50112166	50133509
FAM227A_7	0	chr22	38586062	38656629
FAM227B_12	0	chr15	49328546	49611269
FAM3B_1	0	chr21	41316733	41357727
FAM47E_1	0	chr4	76251699	76311130
FAM53C_1	0	chr5	138337534	138349729
FAM57B_1	0	chr16	30024426	30053012
FAM57B_2	0	chr16	30024426	30053012
FAM60A_2	0	chr12	31280421	31325231
FAM63A_10	0	chr1	150996824	151008355
FAM63A_14	0	chr1	150996824	151006797
FAM63A_3	0	chr1	150996736	151006902
FAM63A_6	0	chr1	150996736	151006902
FAM65A_3	0	chr16	67529636	67546788
FAM65B_2	0	chr6	24804280	24911170
FAM65B_7	0	chr6	24804283	24898566
FAM69A_5	0	chr1	92842159	92877150
FAM71E1_2	0	chr19	50466787	50476746
FAM76A_1	0	chr1	27725978	27762915
FAM76A_2	0	chr1	27725978	27762915
FAM76A_5	0	chr1	27725978	27762915
FAM83A_3	0	chr8	123182025	123210079
FAM83A_4	0	chr8	123182675	123210078
FAM83E_1	0	chr19	48600599	48613437
FAM83H_1	0	chr8	143723932	143740547
FAM83H_2	0	chr8	143723932	143733744
FAM86B2_3	0	chr8	12425069	12436372
FAM86B2_7	0	chr8	12425734	12436235
FAN1_7	0	chr15	30903872	30911788
FAN1_9	0	chr15	30903900	30941569
FANCC_7	0	chr9	95111550	95317709
FANCD2_2	0	chr3	10026386	10099012
FARP2_5	0	chr2	241372677	241495074
FARS2_5	0	chr6	5261350	5431810
FAS_4	0	chr10	88990530	89015785
FASTKD2_1	0	chr2	206765387	206796189
FBP1_1	0	chr9	94603132	94640249
FBP2_1	0	chr9	94558713	94593832
FBRSL1_4	0	chr12	132490454	132585188
FBRSL1_5	0	chr12	132490454	132585188
FBXL22_4	0	chr3	33277476	33387279
FBXO15_1	0	chr18	74073251	74147926
FBXO17_2	0	chr19	38941400	38952687
FBXO25_6	0	chr8	407389	468187
FBXO25_8	0	chr19	39024020	39032558
FBXO3_1	0	chr6	145798134	145864407
FBXO3_2	0	chr6	145798134	145814793
FBXO38_2	0	chr5	148384014	148442836
FBXO4_1	0	chr3	121593322	121630292
FBXO46_1	0	chr2	68463215	68467002
FBXO6_3	0	chr1	11664672	11674145
FBXO6_5	0	chr1	11667166	11674145
FBXW10_4	0	chr17	18744023	18779343
FBXW11_2	0	chr5	171861548	172006644
FBXW2_3	0	chr9	120757676	120793422
FBXW7_3	0	chr4	152321257	152352958
FCF1_2	0	chr14	74713169	74736197
FCGR2A_1	0	chr1	161505414	161519570
FCGR2A_2	0	chr1	161505414	161519570
FCGR2B_2	0	chr1	161663114	161678654
FCGR2B_3	0	chr1	161663114	161678654
FCHO1_4	0	chr19	17751476	17788568
FCHO2_2	0	chr5	72955980	73090522
FCRL1_4	0	chr1	157794402	157820121
FCRL2_2	0	chr1	157745734	157777329
FCRL3_1	0	chr1	157676480	157700985
FCRL3_3	0	chr1	157676480	157698397
FCRL3_5	0	chr1	157683204	157700985
FCRL4_1	0	chr1	157573748	157598080
FCRLA_1	0	chr1	161706971	161714352
FCRLA_2	0	chr1	161706971	161714352
FDFT1_9	0	chr8	11803088	11839309
FDXR_5	0	chr17	74862496	74873031
FDXR_6	0	chr17	74862496	74873031
FER1L6_2	0	chr5	108819807	109187667
FERMT2_7	0	chr14	52859487	52951097
FERMT3_1	0	chr11	64206679	64223891
FERMT3_4	0	chr11	64207790	64223884
FERMT3_5	0	chr11	64208200	64223884
FES_1	0	chr15	90884434	90895776
FES_2	0	chr15	90884441	90895776
FES_6	0	chr15	90884471	90895776
FEZ1_4	0	chr11	125488199	125496310
FGD2_3	0	chr6	37005817	37029069
FGD2_4	0	chr6	37013024	37029069
FGD2_6	0	chr6	37013715	37029069
FGD4_2	0	chr12	32399855	32646050
FGD4_5	0	chr12	32502106	32646050
FGF12_1	0	chr8	22042916	22048809
FGF21_1	0	chr19	48756086	48758325
FGF6_1	0	chr12	4434141	4445614
FGFR4_5	0	chr5	177089549	177098126
FGL2_1	0	chr7	77193370	77199833
FGR_4	0	chr1	27612296	27627170
FHL1_4	0	chrX	136147767	136211354
FHL1_5	0	chrX	136148577	136211359
FHOD3_14	0	chr18	36297713	36780056
FHOD3_5	0	chr18	36297713	36780056
FIGNL1_1	0	chr7	50444128	50450390
FIGNL1_6	0	chr7	50444128	50450390
FILIP1L_5	0	chr3	99847922	99876203
FITM1_1	0	chr14	24131465	24132849
FIZ1_3	0	chr19	55591375	55599562
FJX1_1	0	chr11	35618186	35620873
FKBP10_2	0	chr17	41812709	41823217
FKBP11_2	0	chr12	48921958	48924881
FKBP15_1	0	chr9	113165518	113221325
FKRP_6	0	chr19	46746057	46758486
FKRP_8	0	chr19	46746866	46758486
FKTN_3	0	chr9	105558129	105641118
FKTN_6	0	chr9	105573654	105641118
FKTN_9	0	chr9	105573654	105623081
FLNC_1	0	chr7	128830381	128859274
FLNC_2	0	chr7	128830428	128859274
FLT3LG_5	0	chr19	49474208	49486231
FLT3LG_6	0	chr19	49474208	49486231
FMN1_1	0	chr15	32765543	33194733
FMN2_2	0	chr1	240091950	240475191
FMO4_3	0	chr1	171314178	171342084
FMO5_7	0	chr1	147186260	147225617
FMOD_1	0	chr1	203340620	203351429
FN1_11	0	chr2	215360861	215436167
FN1_6	0	chr2	215360861	215436167
FNBP1_11	0	chr9	129895260	130043167
FNBP1_17	0	chr9	129895260	130043167
FNBP1_22	0	chr9	129895260	130043167
FNBP1_23	0	chr9	129895260	130043167
FNDC3A_4	0	chr13	49110302	49209779
FNDC5_3	0	chr1	32862267	32870813
FNIP2_2	0	chr4	158769194	158908050
FNIP2_5	0	chr4	158806098	158890351
FOSB_2	0	chr19	45467994	45475179
FOSL1_1	0	chr11	65892140	65900517
FOSL1_2	0	chr11	65892220	65900526
FOXD4L3_1	0	chr9	68302866	68305084
FOXN2_4	0	chr2	48315013	48379295
FOXN2_7	0	chr2	48329036	48379295
FOXO4_2	0	chrX	71096148	71103534
FOXP1_10	0	chr3	70954713	71306029
FOXP1_18	0	chr3	70954713	71060867
FOXP1_3	0	chr3	70954713	71583753
FOXP1_4	0	chr3	70954713	71581738
FOXP1_7	0	chr3	70954713	71581738
FOXP2_7	0	chr7	114426501	114654143
FOXP3_1	0	chrX	49250435	49265738
FPGT-TNNI3K_1	0	chr1	74198211	74208702
FREM1_12	0	chr9	14788992	14910432
FREM2_1	0	chr13	38687035	38887131
FRK_1	0	chr6	115941527	116100730
FRMD3_1	0	chr9	83242989	83538433
FRMD4A_1	0	chr10	13643705	14330867
FRMD4B_6	0	chr3	69169994	69200898
FRMD6_4	0	chr14	51651981	51730727
FRMD6_6	0	chr14	51717282	51730727
FRS2_4	0	chr12	69470348	69579793
FRS2_6	0	chr12	69470348	69579793
FRYL_3	0	chr4	48497550	48681226
FRYL_7	0	chr4	48497565	48681226
FSD1_2	0	chr19	4304594	4323841
FSD2_4	0	chr15	82758073	82806097
FST_4	0	chr5	53480356	53487134
FST_6	0	chr5	53480433	53486474
FSTL5_2	0	chr4	161383891	162164034
FSTL5_3	0	chr4	161383891	162164034
FTCD_5	0	chr21	46136778	46155567
FTSJ1_3	0	chrX	48476020	48486364
FUCA2_1	0	chr6	143494811	143511883
FUS_2	0	chr16	31180109	31194871
FUT10_3	0	chr10	73772174	73775406
FXYD2_1	0	chr11	117820074	117828092
FXYD3_12	0	chr19	35116176	35123660
FXYD6_1	0	chr11	117820074	117877031
FYB_2	0	chr5	39105251	39219578
FYCO1_5	0	chr3	45964466	45995824
G3BP2_8	0	chr4	75642783	75673625
GAB1_6	0	chr4	143381949	143474197
GAB2_3	0	chr11	78215300	78417779
GAB3_6	0	chrX	154675248	154751050
GABBR1_2	0	chr6	29602227	29633185
GABPB1_10	0	chr15	50285879	50355408
GABPB1_7	0	chr15	50277245	50340541
GABPB2_10	0	chr1	151073038	151118531
GABRB2_2	0	chr5	161288428	161548124
GABRR2_1	0	chr6	89257120	89315299
GAD1_3	0	chr2	170816691	170842759
GAL3ST1_3	0	chr2	241776824	241804287
GALK2_10	0	chr15	49170246	49367758
GALK2_7	0	chr15	49170226	49367758
GALNT11_4	0	chr9	98808019	98850081
GALNT13_3	0	chr2	30910464	31138726
GALNT15_3	0	chr14	69259963	69354473
GALNT3_3	0	chr2	165757071	165794284
GALNT6_2	0	chr12	51352048	51391416
GALNT9_1_2	0	chr12	132196371	132203690
GANAB_1	0	chr11	62624825	62646726
GANAB_2	0	chr11	62624825	62646726
GAPT_2	0	chr5	58491480	58495466
GAPT_3	0	chr5	58491491	58495466
GAPT_4	0	chr5	58491502	58496358
GARNL3_2	0	chr9	127225244	127393549
GAS6_3	0	chr13	113820548	113833741
GAS8_7	0	chr16	90035709	90044962
GATA4_3	0	chr8	11700510	11760001
GATAD2A_10	0	chr19	19457112	19508932
GBGT1_1	0	chr9	133152947	133163945
GBGT1_2	0	chr9	133152947	133163945
GBP1_1	0	chr1	89052303	89065360
GBP3_1	0	chr1	89006676	89022866
GBP3_2	0	chr1	89006679	89022880
GCA_1	0	chr2	162318822	162371489
GCFC2_2	0	chr2	75662704	75710606
GCK_2	0	chr7	44144270	44159288
GCM1_1	0	chr6	53126960	53148826
GCNT2_1	0	chr6	10521282	10629368
GCNT2_5	0	chr6	10521578	10629368
GDA_4	0	chr9	72149350	72252224
GDAP1_3	0	chr8	74350388	74362798
GDAP1L1_2	0	chr20	44247257	44280917
GDAP1L1_3	0	chr20	44247257	44280917
GDF11_3	0	chr19	18386157	18389176
GDPD5_1	0	chr11	75434637	75477758
GEM_2	0	chr8	94249252	94262319
GEMIN7_2	0	chr19	45079040	45090918
GEMIN8_4	0	chrX	14006725	14029916
GEMIN8_5	0	chrX	14008615	14029314
GEN1_5	0	chr2	17754217	17784809
GFM2_5	0	chr5	74736343	74767371
GFOD1_2	0	chr6	13363354	13486183
GFRA3_1	0	chr5	138252379	138274564
GGA1_11	0	chr22	37620844	37633564
GGACT_3	0	chr13	100530964	100533653
GGT5_1	0	chr22	24219653	24245142
GGT6_2	0	chr17	4556926	4560596
GH1_5	0	chr17	63917202	63918838
GHDC_1	0	chr17	42189086	42194532
GHRL_4	0	chr3	10285749	10290735
GID4_3	0	chr17	18039409	18057076
GIMAP6_1	0	chr7	150625374	150632648
GIMAP8_2	0	chr7	150450873	150479395
GIMAP8_4	0	chr7	150451703	150479393
GIT2_11	0	chr12	109929801	109996389
GIT2_14	0	chr12	109948061	109996389
GLB1L_5	0	chr2	219236597	219245429
GLI1_1	0	chr12	57460134	57472268
GLI1_3	0	chr12	57460150	57472268
GLIPR1L2_2	0	chr12	75391069	75424040
GLRB_2	0	chr4	157076124	157172090
GLTPD1_3	0	chr1	1325240	1328896
GLTSCR1L_1	0	chr6	42782051	42868558
GLYATL1_3	0	chr11	58943248	58957070
GMIP_1	0	chr19	19629472	19643667
GMNC_1	0	chr3	190852736	190862676
GNA12_2	0	chr7	2728104	2815259
GNAI2_6	0	chr3	50246893	50259354
GNAL_1	0	chr18	11689014	11885685
GNAO1_1	0	chr16	56191338	56357444
GNB3_1	0	chr12	6840210	6847393
GNG2_4	0	chr14	51860303	51969800
GNG4_2	0	chr1	235547684	235650754
GNG4_3	0	chr1	235547684	235649993
GNGT2_4	0	chr17	49206233	49209400
GNPDA2_3	0	chr4	44692175	44726591
GOLGA1_2	0	chr9	124878356	124941083
GOLGA6L4_1	0	chr15	84235772	84245368
GOLGA6L9_2	0	chr15	82415668	82439153
GOLGA8A_2	0	chr15	34379067	34389699
GOLGA8B_3	0	chr15	34525094	34583634
GOLGA8B_4	0	chr15	34525281	34536021
GOLGA8H_1	0	chr15	30604029	30617827
GOLGA8J_1	0	chr15	30082954	30096701
GOLGA8N_2	0	chr15	32593455	32604141
GOLGB1_2	0	chr3	121663198	121749767
GOLGB1_3	0	chr3	121663198	121749767
GOLGB1_4	0	chr3	121663198	121749767
GOLM1_1	0	chr9	86026140	86100201
GON4L_3	0	chr1	155749657	155857295
GOPC_2	0	chr6	117560268	117602542
GOSR1_1	0	chr17	30477407	30526814
GP1BA_1	0	chr17	4932296	4935030
GP1BB_1	0	chr22	19723542	19724774
GP6_1	0	chr19	55013704	55038264
GPAM_1	0	chr10	112148212	112215395
GPAM_2	0	chr10	112149863	112183779
GPATCH2L_5	0	chr14	76154353	76212803
GPATCH8_4	0	chr17	44395276	44474881
GPCPD1_4	0	chr20	5544438	5610556
GPER1_2	0	chr7	1086806	1093815
GPR112_1	0	chr16	57542719	57577189
GPR116_6	0	chr4	22397200	22516045
GPR124_3	0	chr6	142302625	142446266
GPR126_1	0	chr3	100635539	100695428
GPR137_8	0	chr7	37530608	37742286
GPR137B_1	0	chr17	74367392	74372965
GPR137B_2	0	chr17	74367505	74372600
GPR142_2	0	chr7	1055278	1059269
GPR152_1	0	chr3	120165480	120244295
GPR156_2	0	chr3	170038203	170085388
GPR157_3	0	chr1	168079541	168137667
GPR158_1	0	chr1	168079541	168136436
GPR161_1	0	chr1	168079541	168136903
GPR161_11	0	chr1	168079541	168136707
GPR161_2	0	chr12	6821796	6827418
GPR161_3	0	chr12	6821796	6827418
GPR55_1	0	chr2	230907327	230925226
GPR56_36	0	chr16	57647967	57665028
GPR68_3	0	chr14	91232531	91244436
GPR89A_5	0	chr1	145612201	145670464
GPR98_1	0	chr5	90558799	91164216
GPRASP1_3	0	chrX	102651365	102659083
GPRASP2_5	0	chrX	102712175	102717733
GPRC5A_1	0	chr12	12891021	12913666
GPRC5C_5	0	chr17	74433696	74447429
GPS1_2	0	chr17	82051870	82057470
GPSM1_2	0	chr9	136327475	136341836
GPSM2_1	0	chr1	108876217	108930401
GPSM3_1	0	chr6	32190765	32195523
GPT2_1	0	chr16	46885189	46931289
GRAMD1A_9	0	chr19	35002784	35026471
GRAMD1B_13	0	chr11	123560261	123627771
GRAMD3_11	0	chr5	126423405	126494161
GRAMD3_7	0	chr5	126423176	126494161
GRAMD3_9	0	chr5	126423351	126494161
GRAMD4_6	0	chr22	46613933	46679787
GRAMD4_7	0	chr22	46620338	46679787
GRAMD4_8	0	chr22	46620406	46679787
GRAP_1	0	chr22	39901081	39971380
GRAP_3	0	chr22	39926605	39973343
GRB10_12	0	chr7	50590067	50645652
GRB7_2	0	chr17	39737941	39747283
GRB7_3	0	chr17	39738322	39747285
GRB7_4	0	chr17	39738770	39747285
GREB1_1	0	chr2	11534115	11642786
GREB1_10	0	chr2	11556438	11642788
GRID1_2	0	chr10	85602045	86366490
GRIN1_8	0	chr9	137139410	137168762
GRIN2C_1	0	chr17	74842022	74859884
GRK4_12	0	chr4	3007737	3040744
GRK4_3	0	chr4	2963504	3040744
GRM8_3	0	chr7	126438597	127243515
GS1-259H13.2_1	0	chr7	99598080	99610833
GSAP_3	0	chr7	77310750	77379936
GSAP_4	0	chr7	77330790	77416402
GSDMB_5	0	chr17	39904594	39918639
GSE1_11	0	chr16	85625472	85676200
GSE1_12	0	chr16	85633629	85676200
GSN_10	0	chr9	121281952	121332844
GSN_11	0	chr9	121282544	121332844
GSN_15	0	chr9	121286746	121332844
GSN_5	0	chr9	121268101	121332842
GSTM1_2	0	chr1	109687795	109693745
GSTM1_3	0	chr1	109687841	109693745
GTDC1_11	0	chr2	143944934	144230322
GTF2A1_1	0	chr14	81175451	81221231
GTF2H2_5	0	chr5	71035349	71061690
GTF2I_11	0	chr7	74687526	74760692
GTF2I_13	0	chr7	74687526	74760692
GTF2I_2	0	chr7	74657664	74760692
GTF2I_3	0	chr7	74657664	74760692
GTF2I_8	0	chr7	74679198	74760692
GTF2IRD1_5	0	chr7	74453993	74571169
GTF2IRD2B_4	0	chr7	75123245	75149816
GTPBP4_2	0	chr10	988430	1017765
GTSF1L_2	0	chr20	43726160	43727002
GUCY1A2_1	0	chr11	106674011	107018445
GUK1_9	0	chr1	228144702	228148955
GYLTL1B_3	0	chr11	45922694	45929096
GYS1_1	0	chr19	48968124	48993353
GZF1_1	0	chr20	23362131	23373046
GZMA_1	0	chr5	55102645	55110252
GZMM_1	0	chr19	544033	549920
H2AFB3_1	0	chrX	155459418	155459935
H2BFM_1	0	chrX	104039948	104042454
HAAO_1	0	chr2	42767088	42792613
HACE1_4	0	chr6	104728092	104859560
HACE1_5	0	chr6	104728092	104859560
HAGHL_1	0	chr16	726923	729715
HAGHL_2	0	chr16	726998	729715
HAGHL_3	0	chr16	727011	729715
HAL_1	0	chr12	95972661	95996365
HAO1_1	0	chr20	7882983	7940446
HAP1_1	0	chr17	41722638	41734646
HAPLN2_3	0	chr1	156619395	156625130
HARS_3	0	chr5	140691425	140699318
HARS_8	0	chr5	140673903	140691727
HAS2_1	0	chr8	121613030	121641390
HAUS6_1	0	chr9	19053136	19102942
HAVCR2_1	0	chr5	157085831	157109237
HCAR1_1	0	chr12	122727605	122730582
HCAR2_1	0	chr12	122701292	122703357
HCAR3_1	0	chr12	122714755	122716892
HCFC1_3	0	chrX	153947556	153971833
HCFC1R1_1	0	chr16	3022619	3024286
HCK_1	0	chr20	32052187	32101856
HCK_2	0	chr20	32052187	32101856
HDAC11_3	0	chr3	13480214	13506416
HDAC11_4	0	chr3	13480343	13506424
HDAC4_3	0	chr2	239048167	239309423
HDAC8_1	0	chrX	72329515	72573103
HDAC8_4	0	chrX	72329515	72573078
HECTD1_2	0	chr14	31100116	31208060
[truncated: 3,753 more rows]

## Sheet: Table S6
Supplementary Table S6: The overlapping genes in SU-DHL-5 and Toledo cell lines treated by JQ1
AAGAB	ABCA2	ABCA6	ABCB4	ABCD4	ABHD12B	ABHD16A	ABI2	ABL2	ABLIM2
ACBD4	ACBD5	ACCS	ACE	ACOT11	ACOT4	ACP2	ACP5	ACSBG2	ACSF2
ACTR3B	ACTR3C	ADAM22	ADAM28	ADAM7	ADAMDEC1	ADAMTS4	ADAMTSL4	ADAP2	ADCK3
ADCK4	ADCY3	ADCY7	ADD3	ADIPOR1	ADORA1	AEN	AES	AFAP1L2	AFF1
AFMID	AGAP6	AGBL2	AGFG1	AGO4	AGPAT1	AHDC1	AHNAK	AHSG	AIFM1
AIG1	AIMP1	AK1	AK8	AKAP13	AKAP3	AKT2	AKT3	AKTIP	ALCAM
ALDH3B1	ALG13	ALKBH8	ALOX15B	ALPK1	AMD1	AMICA1	AMPD3	AMZ2	ANAPC10
ANK1	ANK2	ANK3	ANKFN1	ANKMY1	ANKRD12	ANKRD26	ANKRD28	ANKRD36	ANKRD36B
ANKRD45	ANKRD62	ANKS1A	ANKZF1	ANXA11	ANXA7	AOC3	AP3B1	APBA3	APBB3
APLP2	APOA1	APOBEC3H	APOL3	APOL4	ARFGAP1	ARHGAP12	ARHGAP21	ARHGAP25	ARHGAP26
ARHGAP27	ARHGAP30	ARHGAP31	ARHGAP33	ARHGAP9	ARHGEF11	ARHGEF2	ARHGEF3	ARHGEF7	ARHGEF9
ARMCX5	ARNTL	ARPP21	ARSG	ARTN	ASAH1	ASAH2B	ASCC1	ASH1L	ASTE1
ATAT1	ATF2	ATF3	ATG10	ATG7	ATG9B	ATP2C1	ATP7B	ATP9B	ATXN2L
ATXN3	AVPR2	B4GALT2	B9D1	BAAT	BAG6	BAHCC1	BAI2	BANP	BARD1
BAZ2B	BBC3	BCAS1	BCAS3	BCAT1	BCL2L11	BCL9L	BCOR	BCORL1	BDNF
BEGAIN	BIRC6	BLM	BMF	BRD1	BRMS1L	BRPF1	BRSK1	BSDC1	BST1
BTG4	BTN2A2	BTN3A1	BTN3A2	BZRAP1	C12orf43	C12orf65	C14orf93	C15orf27	C16orf62
C17orf64	C17orf67	C19orf12	C19orf66	C19orf68	C1orf101	C1orf109	C1orf228	C1orf27	C1orf51
C1orf54	C1orf86	C1QTNF9B-AS1	C2	C20orf26	C22orf23	C2CD2L	C2CD3	C2CD5	C2orf82
C2orf88	C3orf33	C3orf67	C5orf28	C6orf223	C6orf89	C9orf43	CABIN1	CACNA1A	CACNA1G
CACNA2D2	CACNB1	CACNB3	CADPS2	CALCRL	CALD1	CALHM2	CAMK1	CAMK2B	CAMK2G
CAMKK2	CAND2	CAPG	CAPN15	CAPN3	CAPS	CAPS2	CAPSL	CARD8	CARF
CARHSP1	CASC1	CASKIN2	CASP10	CASP7	CASP8	CASS4	CAST	CATSPERG	CBS
CBWD3	CCDC102B	CCDC106	CCDC116	CCDC125	CCDC130	CCDC135	CCDC136	CCDC138	CCDC144A
CCDC148	CCDC159	CCDC180	CCDC41	CCDC42	CCDC57	CCDC62	CCDC7	CCDC74A	CCDC74B
CCDC78	CCDC90B	CCNA1	CCNJ	CCNT2	CCP110	CD19	CD36	CD3G	CD40
CD44	CD48	CD63	CD84	CD86	CD96	CD97	CD99L2	CDADC1	CDH23
CDHR3	CDK14	CDK5RAP3	CDKL1	CDKN2A	CDR2L	CDRT4	CEBPE	CELF2	CELF6
CEP152	CEP164	CEP290	CEP57L1	CERKL	CERS4	CFH	CFLAR	CHD1L	CHD3
CHD6	CHD9	CHID1	CHRFAM7A	CHRNA9	CHST12	CHST15	CHST6	CIB2	CIDEC
CIT	CIZ1	CKLF-CMTM1	CLASP1	CLCN2	CLDN12	CLDN4	CLDND1	CLEC16A	CLEC4A
CLEC7A	CLGN	CLHC1	CLN3	CLOCK	CLYBL	CNGB1	CNKSR1	CNNM2	CNR2
CNTD1	CNTROB	COL1A1	COL4A3BP	COLEC11	COMMD4	COMMD9	COPS3	COPS7A	COPS7B
COQ3	CORO2B	CORO6	CORO7	CPEB3	CPM	CPS1	CPSF3	CPSF3L	CREB5
CREBBP	CRELD2	CREM	CSAD	CSF2RB	CSPG4	CSPG5	CTAGE5	CTH	CTNNA3
CTNND1	CTPS2	CTSB	CUX1	CXCR5	CYB561A3	CYLD	CYSLTR1	DAB2IP	DAZL
DBF4B	DBI	DBN1	DCAF17	DCAF4	DCAKD	DCHS1	DCLRE1C	DCST2	DCTD
DCTN1	DCTN2	DDHD2	DDR1	DDX11	DDX19B	DDX60L	DEDD	DEF8	DENND1B
DENND5B	DEPDC5	DFNB31	DFNB59	DGCR14	DGKH	DGKZ	DHDDS	DHRS4L2	DHX40
DIP2A	DIXDC1	DKKL1	DLG1	DLGAP4	DMC1	DMD	DMGDH	DMPK	DMRT1
DMTF1	DMXL2	DNAAF1	DNAI1	DNAJB6	DNAJC22	DNALI1	DNASE1	DNASE2B	DNM3
DNMT3B	DOC2A	DOCK10	DOCK4	DOCK7	DOK2	DOT1L	DPAGT1	DPF1	DPH6
DQX1	DSCAML1	DTNB	DUSP18	DYM	DYRK1A	DYRK1B	E2F6	EBPL	ECE1
ECHDC1	EDARADD	EFCAB4A	EFEMP1	EFNA4	EGR3	EHBP1L1	EHD1	EHMT1	EHMT2
EIF4ENIF1	ELF2	ELFN2	ELMO1	ELMO2	ELMOD2	ELMOD3	EMILIN1	EML1	EML4
EML5	ENAH	ENO3	ENPP7	ENTHD2	ENTPD1	ENTPD6	EOGT	EPB41	EPB41L1
EPB41L2	EPB41L4B	EPN1	EPS8L2	EPSTI1	ERBB2	ERBB2IP	ESPNL	ESR1	ESR2
ESRP1	EVI2B	EVL	EXD2	EXOC1	EXOC4	EXOC6	EXOG	EXOSC2	EXTL2
EZH1	EZH2	FAAH2	FABP6	FAIM3	FAM107B	FAM115A	FAM118A	FAM122B	FAM122C
FAM131A	FAM135A	FAM151B	FAM154B	FAM166B	FAM172A	FAM185A	FAM188A	FAM189B	FAM192A
FAM193B	FAM208B	FAM213A	FAM213B	FAM214A	FAM214B	FAM21A	FAM227A	FAM227B	FAM47E
FAM57B	FAM63A	FAM65A	FAM65B	FAM83H	FAM86B2	FAN1	FANCC	FANCD2	FARP2
FARS2	FBP1	FBRSL1	FBXL4	FBXO4	FBXO6	FBXW2	FBXW7	FCGR2A	FCGR2B
FCRL1	FCRL2	FCRL4	FCRLA	FDFT1	FERMT2	FERMT3	FES	FEZ1	FGD2
FGD4	FGF12	FGFR4	FGR	FHOD3	FIGNL1	FILIP1L	FKRP	FLT3LG	FMN2
FN1	FNBP1	FNDC3A	FNIP2	FOSB	FOSL1	FOXN2	FOXP1	FRK	FRMD3
FRS2	FRYL	FSD1	FST	FXYD2	FXYD3	FXYD6	FYB	FYCO1	GAB1
GAB2	GABPB1	GABPB2	GAD1	GAL3ST1	GALK2	GALNT11	GALNT13	GANAB	GARNL3
GATAD2A	GBGT1	GBP1	GBP3	GCNT2	GDA	GDPD5	GFM2	GGACT	GH1
GIGYF1	GIMAP6	GIT2	GLRB	GLYR1	GNA15	GNAL	GNPDA2	GOLGA6L9	GOLGA8N
GOLGB1	GON4L	GOSR1	GPAM	GPATCH2L	GPR124	GPR137B	GPR157	GPR56	GPR68
GPRC5C	GRAMD1A	GRAMD1B	GRAP	GRB10	GREB1	GRID1	GRK4	GSAP	GSDMB
GSE1	GSN	GSTM1	GTF2A1	GTF2I	GTPBP4	GTSF1L	GUK1	GYLTL1B	GZF1
GZMM	HAL	HAO1	HAS2	HCAR2	HCAR3	HCFC1	HCFC1R1	HDAC11	HELLS
HELZ	HHAT	HIPK4	HK1	HLA-DPA1	HLA-F	HMBOX1	HMHA1	HNF4G	HNRNPC
HOMER2	HOPX	HORMAD1	HOXA3	HOXA9	HPCAL1	HPS1	HPS4	HPSE	HSBP1L1
HSD17B1	HSD17B6	HYI	HYOU1	ICA1	ICK	IDNK	IFI44L	IFNLR1	IFRD1
IFT122	IFT172	IFT88	IGDCC4	IKBKB	IKZF4	IL15RA	IL18BP	IL1R1	IL2RA
IL32	IL4I1	ILDR1	ILDR2	IMPDH1	ING1	INPPL1	INTS9	IPCEF1	IQCE
IQGAP2	IQUB	IRAK4	IRF5	ISG20	IST1	ITGAV	ITGB1BP2	ITGB4	ITGB7
ITIH1	JADE1	JADE2	JAM2	JOSD1	JRK	JUP	KANK1	KANSL3	KAT6B
KATNAL2	KCNAB2	KCNC4	KCNG3	KCNH8	KCNJ1	KCNQ1	KCNQ2	KCNT2	KCTD17
KCTD7	KDM2B	KEL	KIAA0195	KIAA0226	KIAA0513	KIAA1009	KIAA1024	KIAA1033	KIAA1109
KIAA1257	KIAA1407	KIAA1430	KIAA1586	KIF15	KIF27	KLC3	KLF3	KLHDC4	KLHDC9
KLHL24	KLHL32	KLK2	KMO	KMT2C	KMT2E	KRIT1	KRTCAP3	KSR1	KYNU
L3MBTL3	LACC1	LAIR1	LAMA5	LANCL1	LARGE	LARP1B	LAT	LAT2	LBX2
LCA5L	LCE1B	LCK	LCLAT1	LCP2	LDHAL6B	LDLRAD3	LDLRAP1	LEPROT	LETM2
LETMD1	LIG3	LIMS1	LIN54	LIN7B	LIPE	LMNA	LMO3	LMO7	LNX1
LOC100996273	LOC100996634	LOC101060026	LOC101927509	LOC101928482	LOC101928589	LOC102723569	LOC102723843	LOC102724620	LOC102724951
LOC388210	LOC391722	LOC81691	LOXL3	LPAR4	LPHN1	LPHN2	LPIN1	LPP	LRP2BP
LRRC25	LRRC27	LRRC32	LRRC34	LRRC56	LRRC8B	LRRCC1	LRRFIP1	LRRK2	LSAMP
LSR	LST1	LTBP1	LTBP2	LTK	LYST	LZTFL1	LZTS3	MACROD1	MADD
MAFG	MAMSTR	MAN2C1	MANEA	MANSC1	MAP2	MAP2K6	MAP3K1	MAP3K12	MAP3K7CL
MAP3K9	MAP4	MAP4K4	MAP7	MAPK10	MAPK7	MAPT	2001-03-01	2002-03-01	MARK1
MAST3	MAST4	MASTL	MAU2	MBNL1	MBOAT1	MBOAT7	MCOLN3	MCPH1	MCRS1
MCTP1	MDK	MECP2	MED13L	MED23	MED27	MEF2C	MEF2D	MEGF11	MEGF6
MEIS1	MEIS2	MEPCE	MET	METTL15	METTL21A	METTL25	METTL6	MFF	MFSD1
MFSD2A	MFSD6	MGA	MGAT1	MGAT3	MGLL	MGRN1	MGST2	MIB2	MICA
MICALL1	MIEF2	MIF4GD	MILR1	MKL2	MKNK1	MKS1	MLH1	MLKL	MLLT10
MLLT4	MMP19	MNDA	MOCOS	MOK	MORF4L1	MORF4L2	MPI	MPST	MRO
MROH1	MRPL55	MS4A12	MS4A7	MSI2	MSTO1	MTERFD1	MTG2	MTHFSD	MTMR11
MTMR12	MTO1	MTRF1	MTRF1L	MTSS1	MUC1	MUTYH	MX1	MYCBP2	MYCL
MYEOV	MYL12B	MYLK4	MYNN	MYO10	MYO1F	MYOF	MYRF	MYT1	N6AMT2
NAA20	NAAA	NAALADL1	NAB1	NADK2	NAIP	NAMPT	NAPB	NAT1	NAV1
NBPF12	NBPF19	NBPF3	NCALD	NCF2	NCOA1	NCOR1	NCR3	NDOR1	NDRG4
NDST1	NDUFA5	NDUFAF7	NEB	NECAP2	NEDD1	NEDD4L	NEIL1	NEK10	NEK11
NEK6	NELL2	NEXN	NF1	NF2	NFATC1	NFATC2	NFATC4	NFE2L1	NFIA
NFIB	NFIC	NFYC	NHP2L1	NID1	NIM1K	NIPA1	NIPA2	NIPAL2	NIPAL4
NKG7	NKIRAS2	NLGN3	NLRC4	NLRC5	NLRX1	NME4	NME5	NME6	NMNAT3
NNT	NOD1	NOD2	NOL3	NOL8	NONO	NOTCH2	NOX3	NOXO1	NPC1L1
NPEPL1	NPHP1	NPIPA5	NPIPB6	NPIPB9	NPR2	NQO2	NR1H3	NR2C1	NR3C1
NR3C2	NR4A1	NR4A2	NR6A1	NREP	NRG2	NRXN2	NSD1	NT5C2	NUBPL
NUDT13	NUMA1	NUMB	NUMBL	NUP85	NUSAP1	NVL	OASL	OBSCN	ODF3B
ODF3L1	OGG1	OR2AG2	OSBPL3	OSCP1	OTP	OXER1	OXR1	P2RY12	P2RY4
P4HA2	PACRG	PACRGL	PAGE2	PAK1	PAK4	PANK2	PAQR6	PAQR7	PARD6A
PARP15	PARP16	PARP8	PARP9	PAX5	PAXIP1	PBRM1	PBX1	PCBP4	PCDHGA4
PCDHGA6	PCED1A	PCED1B	PCGF6	PCNX	PCSK4	PCYT1B	PDE1B	PDE4A	PDE4D
PDE4DIP	PDE6H	PDE8B	PDIK1L	PDLIM5	PDLIM7	PDP1	PDZD2	PEAK1	PECAM1
PER3	PEX1	PEX5	PEX5L	PFAS	PFKL	PFKM	PGAP2	PGGT1B	PHACTR4
PHF11	PHF14	PHKA2	PHYKPL	PI4KB	PIANP	PICALM	PICK1	PIGC	PIGG
PIGZ	PILRA	PIP4K2C	PIP5K1B	PISD	PITPNM2	PKD2L2	PKN3	PLA2G2D	PLA2G4C
PLA2G6	PLAGL1	PLAUR	PLCB2	PLCD4	PLCH1	PLCH2	PLCL2	PLD2	PLD4
PLEC	PLEKHA4	PLEKHF1	PLEKHG1	PLEKHG2	PLEKHG4	PLG	PLXDC1	PLXNA3	PM20D2
PMCH	PMEL	PMFBP1	PMM1	PMS1	PNPLA7	POF1B	POFUT2	POLM	POLR2H
POMT1	PORCN	PPAPDC1B	PPARA	PPCS	PPFIA4	PPFIBP1	PPHLN1	PPM1A	PPP1R12B
PPP1R13B	PPP2R2A	PPP2R5C	PPP2R5D	PPRC1	PPT2	PPWD1	PQBP1	PRDM2	PRDM4
PRDX1	PRELP	PREPL	PREX1	PRIMPOL	PRKACA	PRKAG2	PRKCSH	PRKG2	PRMT3
PROCA1	PROS1	PROSER2	PRPSAP2	PRR5	PRRC2C	PRRG2	PRRG4	PRTG	PRX
PSD2	PSMA8	PSMF1	PTCH1	PTCH2	PTCRA	PTGES3L	PTK2	PTK2B	PTPN20B
PTPRD	PTPRU	PUM2	PVRL2	PWWP2A	PXDNL	PXN	PYCR1	PYHIN1	PYROXD2
QTRTD1	R3HDM1	RAB25	RAB3IP	RAB42	RAB43	RAB7L1	RABEPK	RABGAP1L	RABL2A
RAD51AP2	RAD51D	RAD9B	RALBP1	RALGPS1	RAP1GAP	RAPGEF3	RAPGEF6	RAPGEFL1	RARA
RARG	RARRES2	RASAL2	RASAL3	RASGEF1B	RASGRF1	RASGRP1	RASGRP2	RBBP4	RBFOX1
RBFOX2	RBM12B	RBM26	RBM27	RBM47	RBMS2	RCAN3	RCBTB2	RCL1	REPIN1
REPS1	RERE	REV3L	RFX3	RGL2	RGN	RGPD5	RGS22	RGS3	RGS8
RHBDF2	RHBDL1	RHCE	RHOH	RHOT1	RHOT2	RIF1	RIMKLB	RIMS2	RIN2
RINL	RLTPR	RMDN2	RNASEH2B	RNF111	RNF121	RNF144B	RNF146	RNF19A	RNF32
RNF44	RNLS	RPS6KA4	RPS6KC1	RPS6KL1	RPTOR	RREB1	RSPH10B	RTBDN	RTKN2
RTN3	RTN4	RUFY2	RUFY3	RUNX1T1	RUSC1	SAG	SAMD12	SAMD13	SAMD14
SAMD7	SAMD9L	SAP25	SAT2	SATB1	SCAPER	SCMH1	SCN2A	SCXB	SCYL3
SDCBP	SDCCAG8	SDK1	SEC13	SEC14L2	SEC31A	SEC61A2	SECTM1	SELP	SEMA4A
SEMA4C	SEMA4D	SEMA6C	SEMA7A	SENP7	2002-09-01	SERHL2	SERPINA1	SERPINB8	SERPINI1
SERTAD3	SETBP1	SETD1B	SETD5	SFI1	SFPQ	SGCE	SGK1	SGK3	SGOL1
SGOL2	SGSH	SH2B1	SH2D1A	SH2D2A	SH3BGR	SH3GLB1	SH3TC1	SHANK1	SHF
SHISA5	SHROOM1	SIGLEC10	SIK3	SIM1	SIN3A	SIPA1L2	SLA	SLAMF1	SLC12A9
SLC16A4	SLC19A1	SLC22A18	SLC22A20	SLC22A5	SLC23A1	SLC23A2	SLC23A3	SLC24A1	SLC25A13
SLC25A25	SLC25A28	SLC25A30	SLC25A43	SLC25A45	SLC26A5	SLC29A2	SLC2A4	SLC2A5	SLC35A2
SLC35B2	SLC35B3	SLC35E2B	SLC36A4	SLC37A4	SLC38A5	SLC38A9	SLC39A11	SLC39A13	SLC39A14
SLC46A1	SLC46A3	SLC4A10	SLC4A8	SLC50A1	SLC5A6	SLC6A13	SLC6A9	SLC7A7	SLC9A3R2
SLC9A7	SLC9A8	SLCO3A1	SLCO5A1	SMAD1	SMAD9	SMAP1	SMYD3	SNUPN	SNX21
SOCS6	SORT1	SP140	SPAG8	SPATA16	SPATA6L	SPG11	SPG21	SPG7	SPHK2
SPIDR	SPIN2B	SPIRE1	SPOCD1	SPOCK2	SPOCK3	SPRTN	SPRY3_1	SPTB	SRCIN1
SRPK3	SRRT	SRSF11	SSBP2	SSBP4	SSH1	SSH2	SSH3	SSTR3	SSUH2
SSX2IP	ST20	ST3GAL1	ST3GAL3	ST3GAL4	ST3GAL6	ST5	ST6GALNAC6	ST7L	ST8SIA1
STAG2	STAP2	STARD13	STARD6	STAT2	STAT5A	STAT5B	STAT6	STAU1	STIP1
STK24	STK33	STOML1	STPG1	STXBP2	STXBP5	STXBP5L	SUCLG2	SUCO	SUGCT
SULF2	SULT1A1	SUOX	SUPT20H	SUPT3H	SUPT7L	SUV420H1	SV2A	SVIL	SYBU
SYNE1	SYNE4	SYNGR1	SYNGR4	SYNPO	SYNRG	SYT5	SYTL1	SYTL2	SYTL3
TADA2A	TAF1C	TAGLN2	TAMM41	TANGO2	TANK	TAPBPL	TARBP2	TAS1R3	TATDN3
TBC1D1	TBC1D10C	TBC1D15	TBC1D16	TBC1D31	TBC1D4	TBC1D5	TBC1D7	TBKBP1	TBL1X
TBX1	TCEA2	TCF12	TCF4	TCF7L2	TCOF1	TCTN2	TDRD3	TEAD2	TEC
TEX264	TFDP2	TFEB	TFEC	THADA	THBS3	THOC5	THPO	THTPA	THUMPD2
TJP2	TJP3	TK2	TLE1	TLE3	TLE4	TLR1	TLR3	TLR4	TMC8
TMCC2	TMCO4	TMEM101	TMEM132B	TMEM161A	TMEM161B	TMEM174	TMEM175	TMEM184B	TMEM214
TMEM218	TMEM229B	TMEM234	TMEM45A	TMEM63B	TMEM67	TMEM68	TMEM71	TMEM8B	TMEM9
TMTC4	TMX3	TNFAIP8	TNFRSF8	TNFSF13	TNFSF13B	TNFSF4	TNK2	TNRC6C	TNS4
TOB1	TOM1L2	TOMM40L	TOR2A	TOX2	TP53BP1	TPCN2	TPD52	TPD52L1	TPK1
TPM1	TPM2	TPTE	TRAF2	TRAF5	TRAK1	TRIM14	TRIM2	TRIM26	TRIM46
TRIM47	TRIM54	TRIM55	TRIM69	TRIM7	TRIP10	TRIP12	TRIQK	TRIT1	TROVE2
TRPC3	TRPM1	TRPM2	TRPS1	TRPV2	TRPV3	TSGA10	TSHR	TSNAXIP1	TSPAN15
TSPAN4	TSPAN9	TTC21A	TTC23	TTC24	TTC39A	TTF1	TTLL11	TTN	TUBGCP2
TYMP	TYROBP	UACA	UBE2V1	UBR4	UBXN2A	UCHL5	UGDH	UHRF1BP1L	UIMC1
UMODL1	UNC13D	UNK	UNKL	URGCP	USB1	USP19	USP28	USP39	USP40
USP42	USP44	USP54	USPL1	UTP15	UTP20	UTRN	UTS2R	VEGFA	VEZT
VGLL4	VOPP1	VPS13B	VPS37B	VPS52	VRK2	VWA5A	VWCE	WARS	WASF1
WDR17	WDR5	WDR63	WDR70	WDR86	WDR90	WDSUB1	WIPI2	WNK2	WNK4
XAF1	XRCC4	XXYLT1	YAF2	YAP1	YES1	YTHDF3	YY1AP1	ZADH2	ZBTB37
ZBTB44	ZBTB48	ZBTB7B	ZC2HC1C	ZC3H3	ZC3H7A	ZCCHC24	ZCCHC6	ZCCHC7	ZCWPW1
ZCWPW2	ZDBF2	ZDHHC16	ZEB1	ZFAND4	ZFP62	ZFP90	ZFX	ZFYVE27	ZHX3
ZKSCAN4	ZMAT1	ZMIZ2	ZMYM1	ZMYM2	ZMYM5	ZMYND8	ZNF133	ZNF143	ZNF154
ZNF155	ZNF180	ZNF181	ZNF202	ZNF207	ZNF212	ZNF217	ZNF219	ZNF221	ZNF225
ZNF226	ZNF227	ZNF26	ZNF266	ZNF268	ZNF273	ZNF30	ZNF302	ZNF320	ZNF324
ZNF34	ZNF343	ZNF345	ZNF347	ZNF385A	ZNF407	ZNF415	ZNF418	ZNF419	ZNF43
ZNF433	ZNF438	ZNF439	ZNF484	ZNF496	ZNF532	ZNF541	ZNF562	ZNF563	ZNF567
ZNF569	ZNF596	ZNF608	ZNF613	ZNF618	ZNF619	ZNF620	ZNF621	ZNF624	ZNF638
ZNF641	ZNF655	ZNF658	ZNF668	ZNF674	ZNF688	ZNF707	ZNF74	ZNF772	ZNF778
ZNF780A	ZNF781	ZNF79	ZNF83	ZNF831	ZNF845	ZRSR2	ZSCAN2	ZSCAN22	ZSCAN30
ZYX	ZZEF1	PSD4	CPT1A	SDAD1	ZNF263	ZDHHC23	KTN1	RPRD1B	UQCC1
SBNO1	LUC7L3	UGP2	SLC15A3	KANSL1	LOC102724023	FAM156A	AZI1	KDM1B	CD1C
BTNL2	NLRP1	CACHD1	HDAC7	ZFP37	SYNE2	MINK1	BSG	HECTD1	SHROOM3
QRICH2	RASSF2	SERPINB6	B3GNT6	TCTN1	CD99_1	ITGB1BP1	POLD1	PHC3

## Sheet: Table S7
Supplementary Table S7: The pathways influenced by JQ1 treatment in DLBCL cells
Term	P-Value	Term	P-Value
regulation of small GTPase mediated signal transduction	2.5e-08	regulation of Ras protein signal transduction	1.9e-05
transcription	1.9e-05	cytoskeleton organization	4.3e-05
actin cytoskeleton organization	4.7e-05	intracellular signaling cascade	0.00013
actin filament-based process	0.0002	protein amino acid phosphorylation	0.00025
regulation of Ras GTPase activity	0.00049	exocytosis	0.00079
protein kinase cascade	0.00091	positive regulation of programmed cell death	0.00099
regulation of transcription	0.0011	positive regulation of cell death	0.0011
positive regulation of apoptosis	0.0014	regulation of Rho protein signal transduction	0.0017
regulation of I-kappaB kinase/NF-kappaB cascade	0.0018	regulation of GTPase activity	0.002
death	0.0023	regulation of programmed cell death	0.0026
cell death	0.0027	regulation of apoptosis	0.0027
regulation of cell death	0.0029	induction of apoptosis	0.0031
positive regulation of survival gene product expression	0.0031	induction of programmed cell death	0.0033
regulation of RNA metabolic process	0.0037	regulation of transcription, DNA-dependent	0.0037
regulation of stress-activated protein kinase signaling pathway	0.0039	leukocyte activation	0.0054
regulation of tumor necrosis factor production	0.0061	induction of apoptosis by extracellular signals	0.0069
apoptosis	0.007	positive regulation of I-kappaB kinase/NF-kappaB cascade	0.0075
chromatin modification	0.0077	regulation of protein kinase cascade	0.0084
phosphorylation	0.0091	secretion by cell	0.0092
regulation of stress-activated MAPK cascade	0.0098	adrenal gland development	0.0098
programmed cell death	0.0099	protein amino acid autophosphorylation	0.011
secretion	0.012	regulation of microtubule depolymerization	0.012
negative regulation of microtubule depolymerization	0.012	regulation of cellular response to stress	0.013
monosaccharide metabolic process	0.014	regulation of JNK cascade	0.015
phosphorus metabolic process	0.015	phosphate metabolic process	0.015
negative regulation of microtubule polymerization or depolymerization	0.016	positive regulation of Ras GTPase activity	0.016
leukocyte degranulation	0.02	endocytosis	0.02
membrane invagination	0.02	regulated secretory pathway	0.021
myeloid cell activation during immune response	0.021	detection of biotic stimulus	0.021
glycolipid metabolic process	0.021	regulation of MAPKKK cascade	0.023
regulation of leukocyte mediated immunity	0.023	positive regulation of innate immune response	0.023
myeloid leukocyte activation	0.023	small GTPase mediated signal transduction	0.024
cell activation	0.025	regulation of innate immune response	0.025
phospholipid biosynthetic process	0.025	regulation of hydrolase activity	0.029
phagocytosis	0.03	mast cell activation	0.031
meiotic chromosome segregation	0.031	lipoprotein metabolic process	0.032
actin filament organization	0.032	Ras protein signal transduction	0.032
negative regulation of protein complex disassembly	0.032	cell-matrix adhesion	0.034
establishment or maintenance of cell polarity	0.034	muscle maintenance	0.035
glycolipid biosynthetic process	0.035	positive regulation of Rho GTPase activity	0.035
regulation of survival gene product expression	0.039	regulation of Rho GTPase activity	0.04
cell projection assembly	0.041	regulation of protein complex disassembly	0.043
gland development	0.043	positive regulation of stress-activated MAPK cascade	0.044
positive regulation of tumor necrosis factor production	0.044	filopodium assembly	0.044
regulation of immune effector process	0.045	activation of Rac GTPase activity	0.045
lymphocyte activation	0.046	phospholipid metabolic process	0.046
positive regulation of GTPase activity	0.047	regulation of cell adhesion	0.049
hexose metabolic process	0.052	vesicle-mediated transport	0.054
positive regulation of natural killer cell mediated cytotoxicity	0.054	signal complex assembly	0.054
positive regulation of natural killer cell mediated immunity	0.054	microspike assembly	0.054
integrin-mediated signaling pathway	0.056	regulation of cell morphogenesis	0.058
regulation of lymphocyte mediated immunity	0.059	cytokine production	0.059
DNA damage response, signal transduction	0.064	negative regulation of cytoskeleton organization	0.065
vitamin transport	0.065	calcium ion transport	0.066
regulation of natural killer cell mediated immunity	0.066	regulation of natural killer cell mediated cytotoxicity	0.066
cell-substrate adhesion	0.068	cell projection organization	0.068
membrane lipid metabolic process	0.069	immune response-regulating signal transduction	0.071
translational termination	0.071	positive regulation of tumor necrosis factor biosynthetic process	0.071
positive regulation of Rac GTPase activity	0.071	glycosphingolipid biosynthetic process	0.075
regulation of Cdc42 GTPase activity	0.075	regulation of Cdc42 protein signal transduction	0.075
superoxide metabolic process	0.076	positive regulation of multicellular organism growth	0.076
amino sugar metabolic process	0.076	organophosphate metabolic process	0.076
regulation of cytoskeleton organization	0.078	regulation of production of molecular mediator of immune response	0.081
glycoprotein metabolic process	0.083	glycosphingolipid metabolic process	0.087
regulation of cell activation	0.087	positive regulation of cell activation	0.088
positive regulation of leukocyte mediated immunity	0.09	positive regulation of lymphocyte mediated immunity	0.09
innate immune response-activating signal transduction	0.093	actin polymerization or depolymerization	0.093
activation of innate immune response	0.093	glycerophospholipid biosynthetic process	0.095
regulation of T cell differentiation	0.096	negative regulation of cell adhesion	0.099
